# Supplementary material for: High Contiguity de novo Genome Sequence Assembly of Trifoliate Yam (Dioscorea dumetorum) Using Long Read Sequencing
Source: Genes (Basel). 2020 Mar 4;11(3):274. doi: 10.3390/genes11030274 (PMC7140821; doi:10.3390/genes11030274)
Supplement: Supplementary file 1 [file genes-11-00274-s001.zip]

Archive with 29 entries (26 files):
- x_supplement-files_yamGS-corrected-proof/
- x_supplement-files_yamGS-corrected-proof/File S10.fasta.gz
- __MACOSX/
- __MACOSX/x_supplement-files_yamGS-corrected-proof/
- __MACOSX/x_supplement-files_yamGS-corrected-proof/._File S10.fasta.gz
- x_supplement-files_yamGS-corrected-proof/File S9.txt
- __MACOSX/x_supplement-files_yamGS-corrected-proof/._File S9.txt
- x_supplement-files_yamGS-corrected-proof/.DS_Store
- __MACOSX/x_supplement-files_yamGS-corrected-proof/._.DS_Store
- x_supplement-files_yamGS-corrected-proof/File S8.pdf
- __MACOSX/x_supplement-files_yamGS-corrected-proof/._File S8.pdf
- x_supplement-files_yamGS-corrected-proof/File S2.pdf
- __MACOSX/x_supplement-files_yamGS-corrected-proof/._File S2.pdf
- x_supplement-files_yamGS-corrected-proof/File S11.txt
- __MACOSX/x_supplement-files_yamGS-corrected-proof/._File S11.txt
- x_supplement-files_yamGS-corrected-proof/File S3.txt
- __MACOSX/x_supplement-files_yamGS-corrected-proof/._File S3.txt
- x_supplement-files_yamGS-corrected-proof/File S1.txt
- __MACOSX/x_supplement-files_yamGS-corrected-proof/._File S1.txt
- x_supplement-files_yamGS-corrected-proof/File S4.txt
- __MACOSX/x_supplement-files_yamGS-corrected-proof/._File S4.txt
- x_supplement-files_yamGS-corrected-proof/File S5.xlsx
- __MACOSX/x_supplement-files_yamGS-corrected-proof/._File S5.xlsx
- x_supplement-files_yamGS-corrected-proof/File S7.txt
- __MACOSX/x_supplement-files_yamGS-corrected-proof/._File S7.txt
- x_supplement-files_yamGS-corrected-proof/File S12_corrected-updated.pdf
- __MACOSX/x_supplement-files_yamGS-corrected-proof/._File S12_corrected-updated.pdf
- x_supplement-files_yamGS-corrected-proof/File S6.txt
- __MACOSX/x_supplement-files_yamGS-corrected-proof/._File S6.txt
