# Supplementary material for: High Contiguity de novo Genome Sequence Assembly of Trifoliate Yam (Dioscorea dumetorum) Using Long Read Sequencing
Source: Genes (Basel). 2020 Mar 4;11(3):274. doi: 10.3390/genes11030274 (PMC7140821; doi:10.3390/genes11030274)
Supplement: Supplementary file 1 [file genes-11-00274-s001.zip › x_supplement-files_yamGS-corrected-proof/File S9.txt]

GeneID	Araport11-based annotation	GOs
contig119.g1547.t1	AT2G06105.aspartyl protease gag-polyprotein	n/a
contig158.g81.t1	AT2G06105.aspartyl protease gag-polyprotein	n/a
contig330.g855.t1	AT2G06105.aspartyl protease gag-polyprotein	n/a
contig342.g28.t1	AT2G06105.aspartyl protease gag-polyprotein	n/a
contig94.g385.t1	AT2G06105.aspartyl protease gag-polyprotein	n/a
contig191.g664.t1	AT2G06105.aspartyl protease gag-polyprotein	n/a
contig691.g1639.t1	AT2G06105.aspartyl protease gag-polyprotein	n/a
contig108.g193.t1	AT2G06105.aspartyl protease gag-polyprotein	n/a
contig348.g80.t1	AT2G06105.aspartyl protease gag-polyprotein	n/a
contig330.g445.t1	AT2G06105.aspartyl protease gag-polyprotein	n/a
contig549.g855.t1	AT2G06105.aspartyl protease gag-polyprotein	n/a
contig347.g82.t1	AT2G06105.aspartyl protease gag-polyprotein	n/a
contig1.g1726.t1	AT2G06105.aspartyl protease gag-polyprotein	n/a
contig1.g1276.t1	AT2G06105.aspartyl protease gag-polyprotein	n/a
contig73.g19.t1	AT2G06105.aspartyl protease gag-polyprotein	n/a
contig557.g760.t1	AT2G06105.aspartyl protease gag-polyprotein	n/a
contig704.g225.t1	AT2G06105.aspartyl protease gag-polyprotein	n/a
contig207.g921.t1	AT2G06105.aspartyl protease gag-polyprotein	n/a
contig691.g1370.t1	AT2G06105.aspartyl protease gag-polyprotein	n/a
contig80.g33.t1	AT2G06105.aspartyl protease gag-polyprotein	n/a
contig48.g8.t1	AT2G06105.aspartyl protease gag-polyprotein	n/a
contig155.g29.t1	AT2G06105.aspartyl protease gag-polyprotein	n/a
contig558.g46.t1	AT2G06105.aspartyl protease gag-polyprotein	n/a
contig87.g5.t1	AT2G06105.aspartyl protease gag-polyprotein	n/a
contig558.g1127.t1	AT2G06105.aspartyl protease gag-polyprotein	n/a
contig547.g162.t1	AT2G06105.aspartyl protease gag-polyprotein	n/a
contig556.g217.t1	AT2G06105.aspartyl protease gag-polyprotein	n/a
contig228.g84.t1	AT2G06105.aspartyl protease gag-polyprotein	n/a
contig222.g1030.t1	AT2G06105.aspartyl protease gag-polyprotein	n/a
contig560.g1108.t1	AT2G06105.aspartyl protease gag-polyprotein	n/a
contig544.g320.t1	AT2G06105.aspartyl protease gag-polyprotein	n/a
contig728.g16.t1	AT2G06105.aspartyl protease gag-polyprotein	n/a
contig544.g1086.t1	AT2G06105.aspartyl protease gag-polyprotein	n/a
contig207.g593.t1	AT2G06105.aspartyl protease gag-polyprotein	n/a
contig569.g332.t1	AT2G06105.aspartyl protease gag-polyprotein	n/a
contig432.g7.t1	AT2G06105.aspartyl protease gag-polyprotein	n/a
contig691.g889.t1	AT2G06105.aspartyl protease gag-polyprotein	n/a
contig128.g79.t1	AT2G06105.aspartyl protease gag-polyprotein	n/a
contig569.g373.t1	AT2G06105.aspartyl protease gag-polyprotein	n/a
contig432.g45.t1	AT2G06105.aspartyl protease gag-polyprotein	n/a
contig585.g124.t1	AT2G06105.aspartyl protease gag-polyprotein	n/a
contig99.g4.t1	AT2G06105.aspartyl protease gag-polyprotein	n/a
contig691.g1002.t1	AT2G06105.aspartyl protease gag-polyprotein	n/a
contig672.g25.t1	AT2G06105.aspartyl protease gag-polyprotein	n/a
contig207.g1019.t1	AT2G06105.aspartyl protease gag-polyprotein	n/a
contig306.g55.t1	AT2G06105.aspartyl protease gag-polyprotein	n/a
contig1.g1244.t1	AT2G06105.aspartyl protease gag-polyprotein	n/a
contig576.g276.t1	AT2G06105.aspartyl protease gag-polyprotein	n/a
contig51.g15.t1	AT2G06105.aspartyl protease gag-polyprotein	n/a
contig549.g1293.t1	AT2G06105.aspartyl protease gag-polyprotein	n/a
contig207.g665.t1	AT2G06105.aspartyl protease gag-polyprotein	n/a
contig93.g33.t1	AT2G06105.aspartyl protease gag-polyprotein	n/a
contig547.g9.t1	AT2G06105.aspartyl protease gag-polyprotein	n/a
contig544.g233.t1	AT2G06105.aspartyl protease gag-polyprotein	n/a
contig80.g31.t1	AT2G06105.aspartyl protease gag-polyprotein	n/a
contig207.g46.t1	AT2G06105.aspartyl protease gag-polyprotein	n/a
contig1.g1821.t1	AT2G06105.aspartyl protease gag-polyprotein	n/a
contig182.g17.t1	AT2G06105.aspartyl protease gag-polyprotein	n/a
contig691.g1742.t1	AT2G06105.aspartyl protease gag-polyprotein	n/a
contig187.g70.t1	AT2G06105.aspartyl protease gag-polyprotein	n/a
contig56.g52.t1	AT2G06105.aspartyl protease gag-polyprotein	n/a
contig664.g28.t1	AT2G06105.aspartyl protease gag-polyprotein	n/a
contig705.g120.t1	AT2G06105.aspartyl protease gag-polyprotein	n/a
contig331.g62.t1	AT2G06105.aspartyl protease gag-polyprotein	n/a
contig585.g217.t1	AT2G06105.aspartyl protease gag-polyprotein	n/a
contig294.g928.t1	AT2G06105.aspartyl protease gag-polyprotein	n/a
contig558.g991.t1	AT2G06105.aspartyl protease gag-polyprotein	n/a
contig104.g27.t1	AT2G06105.aspartyl protease gag-polyprotein	n/a
contig2.g245.t1	AT2G06105.aspartyl protease gag-polyprotein	n/a
contig557.g301.t1	AT2G06105.aspartyl protease gag-polyprotein	n/a
contig156.g441.t1	AT2G06105.aspartyl protease gag-polyprotein	n/a
contig585.g19.t1	AT2G06105.aspartyl protease gag-polyprotein	n/a
contig428.g50.t1	AT2G06105.aspartyl protease gag-polyprotein	n/a
contig585.g133.t1	AT2G06105.aspartyl protease gag-polyprotein	n/a
contig566.g43.t1	AT2G06105.aspartyl protease gag-polyprotein	n/a
contig349.g96.t1	AT2G06105.aspartyl protease gag-polyprotein	n/a
contig330.g885.t1	AT2G06105.aspartyl protease gag-polyprotein	n/a
contig546.g2320.t1	AT2G06105.aspartyl protease gag-polyprotein	n/a
contig207.g79.t1	AT2G06105.aspartyl protease gag-polyprotein	n/a
contig544.g458.t1	AT2G06105.aspartyl protease gag-polyprotein	n/a
contig547.g348.t1	AT2G06105.aspartyl protease gag-polyprotein	n/a
contig119.g1023.t1	AT2G06105.aspartyl protease gag-polyprotein	n/a
contig142.g54.t1	AT2G06105.aspartyl protease gag-polyprotein	n/a
contig199.g656.t1	AT2G06105.aspartyl protease gag-polyprotein	n/a
contig200.g349.t1	AT2G06105.aspartyl protease gag-polyprotein	n/a
contig731.g7.t1	AT2G06105.aspartyl protease gag-polyprotein	n/a
contig691.g1106.t1	AT2G06105.aspartyl protease gag-polyprotein	n/a
contig191.g280.t1	AT2G06105.aspartyl protease gag-polyprotein	n/a
contig330.g435.t1	AT2G06105.aspartyl protease gag-polyprotein	n/a
contig344.g201.t1	AT2G06105.aspartyl protease gag-polyprotein	n/a
contig348.g93.t1	AT2G06105.aspartyl protease gag-polyprotein	n/a
contig783.g12.t1	AT2G06105.aspartyl protease gag-polyprotein	n/a
contig558.g2037.t1	AT2G06105.aspartyl protease gag-polyprotein	n/a
contig51.g24.t1	AT2G06105.aspartyl protease gag-polyprotein	n/a
contig549.g1284.t1	AT2G06105.aspartyl protease gag-polyprotein	n/a
contig546.g2077.t1	AT2G06105.aspartyl protease gag-polyprotein	n/a
contig93.g180.t1	AT2G06105.aspartyl protease gag-polyprotein	n/a
contig558.g668.t1	AT2G06105.aspartyl protease gag-polyprotein	n/a
contig564.g886.t1	AT2G06105.aspartyl protease gag-polyprotein	n/a
contig569.g54.t1	AT2G06105.aspartyl protease gag-polyprotein	n/a
contig435.g43.t1	AT2G06105.aspartyl protease gag-polyprotein	n/a
contig564.g170.t1	AT2G06105.aspartyl protease gag-polyprotein	n/a
contig144.g42.t1	AT2G06105.aspartyl protease gag-polyprotein	n/a
contig1.g1626.t1	AT2G06105.aspartyl protease gag-polyprotein	n/a
contig435.g302.t1	AT2G06105.aspartyl protease gag-polyprotein	n/a
contig294.g1234.t1	AT2G06105.aspartyl protease gag-polyprotein	n/a
contig789.g90.t1	AT2G06105.aspartyl protease gag-polyprotein	n/a
contig191.g223.t1	AT2G06105.aspartyl protease gag-polyprotein	n/a
contig224.g36.t1	AT2G06105.aspartyl protease gag-polyprotein	n/a
contig349.g94.t1	AT2G06105.aspartyl protease gag-polyprotein	GO:0004190,GO:0006508
contig222.g1328.t1	AT2G06105.aspartyl protease gag-polyprotein	n/a
contig705.g372.t1	AT2G06105.aspartyl protease gag-polyprotein	n/a
contig558.g836.t1	AT2G06105.aspartyl protease gag-polyprotein	n/a
contig156.g68.t1	AT2G06105.aspartyl protease gag-polyprotein	n/a
contig546.g1509.t1	AT2G06105.aspartyl protease gag-polyprotein	n/a
contig104.g223.t1	AT2G06105.aspartyl protease gag-polyprotein	n/a
contig435.g183.t1	AT2G06105.aspartyl protease gag-polyprotein	n/a
contig81.g106.t1	AT2G06105.aspartyl protease gag-polyprotein	n/a
contig562.g92.t1	AT2G06105.aspartyl protease gag-polyprotein	n/a
contig245.g82.t1	AT2G06105.aspartyl protease gag-polyprotein	n/a
contig564.g632.t1	AT2G06105.aspartyl protease gag-polyprotein	n/a
contig298.g63.t1	AT2G06105.aspartyl protease gag-polyprotein	n/a
contig200.g181.t1	AT2G06105.aspartyl protease gag-polyprotein	n/a
contig199.g474.t1	AT2G06105.aspartyl protease gag-polyprotein	n/a
contig97.g141.t1	AT2G06105.aspartyl protease gag-polyprotein	n/a
contig89.g421.t1	AT2G06105.aspartyl protease gag-polyprotein	n/a
contig691.g876.t1	AT2G06105.aspartyl protease gag-polyprotein	n/a
contig691.g1099.t1	AT2G06105.aspartyl protease gag-polyprotein	n/a
contig306.g58.t1	AT2G06105.aspartyl protease gag-polyprotein	n/a
contig302.g235.t1	AT2G06105.aspartyl protease gag-polyprotein	n/a
contig97.g101.t1	AT2G06105.aspartyl protease gag-polyprotein	n/a
contig294.g742.t1	AT2G06105.aspartyl protease gag-polyprotein	n/a
contig156.g306.t1	AT2G06105.aspartyl protease gag-polyprotein	n/a
contig94.g398.t1	AT2G06105.aspartyl protease gag-polyprotein	n/a
contig364.g462.t1	AT2G06105.aspartyl protease gag-polyprotein	n/a
contig222.g1373.t1	AT2G06105.aspartyl protease gag-polyprotein	n/a
contig223.g11.t1	AT2G06105.aspartyl protease gag-polyprotein	n/a
contig379.g35.t1	AT2G06105.aspartyl protease gag-polyprotein	n/a
contig549.g724.t1	AT2G06105.aspartyl protease gag-polyprotein	n/a
contig294.g1068.t1	AT2G06105.aspartyl protease gag-polyprotein	n/a
contig217.g113.t1	AT2G06105.aspartyl protease gag-polyprotein	n/a
contig435.g191.t1	AT2G06105.aspartyl protease gag-polyprotein	n/a
contig569.g144.t1	AT2G06105.aspartyl protease gag-polyprotein	n/a
contig207.g1172.t1	AT2G06105.aspartyl protease gag-polyprotein	n/a
contig207.g752.t1	AT2G06105.aspartyl protease gag-polyprotein	n/a
contig272.g7.t1	AT2G06105.aspartyl protease gag-polyprotein	n/a
contig546.g1091.t1	AT2G06105.aspartyl protease gag-polyprotein	n/a
contig544.g1243.t1	AT2G06105.aspartyl protease gag-polyprotein	n/a
contig207.g476.t1	AT2G06105.aspartyl protease gag-polyprotein	n/a
contig187.g45.t1	AT2G06105.aspartyl protease gag-polyprotein	GO:0004190,GO:0006508
contig200.g210.t1	AT2G06105.aspartyl protease gag-polyprotein	n/a
contig546.g1829.t1	AT2G06105.aspartyl protease gag-polyprotein	n/a
contig81.g46.t1	AT2G06105.aspartyl protease gag-polyprotein	n/a
contig2.g286.t1	AT2G06105.aspartyl protease gag-polyprotein	n/a
contig199.g536.t1	AT2G06105.aspartyl protease gag-polyprotein	n/a
contig151.g25.t1	AT2G06105.aspartyl protease gag-polyprotein	n/a
contig546.g2063.t1	AT2G06105.aspartyl protease gag-polyprotein	n/a
contig82.g62.t1	AT2G06105.aspartyl protease gag-polyprotein	n/a
contig330.g608.t1	AT2G06105.aspartyl protease gag-polyprotein	n/a
contig275.g162.t1	AT2G06105.aspartyl protease gag-polyprotein	n/a
contig549.g1018.t1	AT2G06105.aspartyl protease gag-polyprotein	n/a
contig1.g1191.t1	AT2G06105.aspartyl protease gag-polyprotein	n/a
contig155.g8.t1	AT2G06105.aspartyl protease gag-polyprotein	n/a
contig155.g27.t1	AT2G06105.aspartyl protease gag-polyprotein	n/a
contig585.g335.t1	AT2G06105.aspartyl protease gag-polyprotein	n/a
contig425.g52.t1	AT2G06105.aspartyl protease gag-polyprotein	n/a
contig267.g631.t1	AT2G06105.aspartyl protease gag-polyprotein	n/a
contig28.g55.t1	AT2G06105.aspartyl protease gag-polyprotein	n/a
contig546.g2296.t1	AT2G06105.aspartyl protease gag-polyprotein	n/a
contig569.g143.t1	AT2G06105.aspartyl protease gag-polyprotein	n/a
contig435.g190.t1	AT2G06105.aspartyl protease gag-polyprotein	n/a
contig294.g1127.t1	AT2G06105.aspartyl protease gag-polyprotein	n/a
contig119.g1246.t1	AT2G06105.aspartyl protease gag-polyprotein	n/a
contig128.g54.t1	AT2G06105.aspartyl protease gag-polyprotein	n/a
contig311.g103.t1	AT2G06105.aspartyl protease gag-polyprotein	n/a
contig62.g33.t1	AT2G06105.aspartyl protease gag-polyprotein	n/a
contig81.g36.t1	AT2G06105.aspartyl protease gag-polyprotein	n/a
contig546.g1812.t1	AT2G06105.aspartyl protease gag-polyprotein	n/a
contig94.g777.t1	AT2G06105.aspartyl protease gag-polyprotein	n/a
contig546.g2020.t1	AT2G06105.aspartyl protease gag-polyprotein	n/a
contig558.g1166.t1	AT2G06105.aspartyl protease gag-polyprotein	n/a
contig207.g1168.t1	AT2G06105.aspartyl protease gag-polyprotein	n/a
contig151.g26.t1	AT2G06105.aspartyl protease gag-polyprotein	n/a
contig1.g1666.t1	AT2G06105.aspartyl protease gag-polyprotein	n/a
contig207.g495.t1	AT2G06105.aspartyl protease gag-polyprotein	n/a
contig558.g1207.t1	AT2G06105.aspartyl protease gag-polyprotein	n/a
contig544.g1275.t1	AT2G06105.aspartyl protease gag-polyprotein	n/a
contig1.g1711.t1	AT2G06105.aspartyl protease gag-polyprotein	n/a
contig222.g1064.t1	AT2G06105.aspartyl protease gag-polyprotein	n/a
contig705.g65.t1	AT2G06105.aspartyl protease gag-polyprotein	n/a
contig893.g15.t1	AT2G06105.aspartyl protease gag-polyprotein	n/a
contig671.g72.t1	AT2G06105.aspartyl protease gag-polyprotein	n/a
contig564.g878.t1	AT2G06105.aspartyl protease gag-polyprotein	n/a
contig89.g1443.t1	AT2G06105.aspartyl protease gag-polyprotein	n/a
contig554.g792.t1	AT2G06105.aspartyl protease gag-polyprotein	n/a
contig207.g722.t1	AT2G06105.aspartyl protease gag-polyprotein	n/a
contig549.g1229.t1	AT2G06105.aspartyl protease gag-polyprotein	n/a
contig207.g1304.t1	AT2G06105.aspartyl protease gag-polyprotein	n/a
contig728.g288.t1	AT2G06105.aspartyl protease gag-polyprotein	n/a
contig567.g552.t1	AT2G06105.aspartyl protease gag-polyprotein	n/a
contig361.g141.t1	AT2G06105.aspartyl protease gag-polyprotein	n/a
contig158.g79.t1	AT2G06105.aspartyl protease gag-polyprotein	n/a
contig51.g16.t1	AT2G06105.aspartyl protease gag-polyprotein	n/a
contig97.g21.t1	AT2G06105.aspartyl protease gag-polyprotein	n/a
contig97.g102.t1	AT2G06105.aspartyl protease gag-polyprotein	n/a
contig576.g228.t1	AT2G06105.aspartyl protease gag-polyprotein	n/a
contig207.g1351.t1	AT2G06105.aspartyl protease gag-polyprotein	n/a
contig379.g28.t1	AT2G06105.aspartyl protease gag-polyprotein	n/a
contig547.g259.t1	AT2G06105.aspartyl protease gag-polyprotein	n/a
contig435.g161.t1	AT2G06105.aspartyl protease gag-polyprotein	n/a
contig224.g30.t1	AT2G06105.aspartyl protease gag-polyprotein	n/a
contig544.g1289.t1	AT2G06105.aspartyl protease gag-polyprotein	n/a
contig489.g60.t1	AT2G06105.aspartyl protease gag-polyprotein	n/a
contig222.g1453.t1	AT2G06105.aspartyl protease gag-polyprotein	n/a
contig364.g549.t1	AT2G06105.aspartyl protease gag-polyprotein	n/a
contig407.g17.t1	AT2G06105.aspartyl protease gag-polyprotein	n/a
contig576.g177.t1	AT2G06105.aspartyl protease gag-polyprotein	n/a
contig341.g25.t1	AT2G06105.aspartyl protease gag-polyprotein	n/a
contig108.g299.t1	AT2G06105.aspartyl protease gag-polyprotein	n/a
contig558.g1089.t1	AT2G06105.aspartyl protease gag-polyprotein	n/a
contig585.g58.t1	AT2G06105.aspartyl protease gag-polyprotein	n/a
contig422.g68.t1	AT2G06105.aspartyl protease gag-polyprotein	n/a
contig556.g448.t1	AT2G06105.aspartyl protease gag-polyprotein	n/a
contig191.g227.t1	AT2G06105.aspartyl protease gag-polyprotein	n/a
contig216.g76.t1	AT2G06105.aspartyl protease gag-polyprotein	n/a
contig419.g95.t1	AT2G06105.aspartyl protease gag-polyprotein	n/a
contig199.g968.t1	AT2G06105.aspartyl protease gag-polyprotein	n/a
contig1.g1289.t1	AT2G06105.aspartyl protease gag-polyprotein	n/a
contig405.g22.t1	AT2G06105.aspartyl protease gag-polyprotein	n/a
contig585.g510.t1	AT2G06105.aspartyl protease gag-polyprotein	n/a
contig221.g31.t1	AT2G06105.aspartyl protease gag-polyprotein	n/a
contig206.g384.t1	AT2G06105.aspartyl protease gag-polyprotein	n/a
contig207.g602.t1	AT2G06105.aspartyl protease gag-polyprotein	n/a
contig1.g1122.t1	AT2G06105.aspartyl protease gag-polyprotein	n/a
contig408.g48.t1	AT2G06105.aspartyl protease gag-polyprotein	n/a
contig191.g637.t1	AT2G06105.aspartyl protease gag-polyprotein	n/a
contig344.g93.t1	AT2G06105.aspartyl protease gag-polyprotein	n/a
contig330.g321.t1	AT2G06105.aspartyl protease gag-polyprotein	n/a
contig156.g88.t1	AT2G06105.aspartyl protease gag-polyprotein	n/a
contig556.g543.t1	AT2G06105.aspartyl protease gag-polyprotein	n/a
contig1.g1697.t1	AT2G06105.aspartyl protease gag-polyprotein	n/a
contig94.g723.t1	AT2G06105.aspartyl protease gag-polyprotein	n/a
contig200.g190.t1	AT2G06105.aspartyl protease gag-polyprotein	n/a
contig691.g1539.t1	AT2G06105.aspartyl protease gag-polyprotein	n/a
contig100.g118.t1	AT2G06105.aspartyl protease gag-polyprotein	n/a
contig422.g22.t1	AT2G06105.aspartyl protease gag-polyprotein	n/a
contig422.g59.t1	AT2G06105.aspartyl protease gag-polyprotein	n/a
contig560.g764.t1	AT2G06105.aspartyl protease gag-polyprotein	n/a
contig329.g9.t1	AT2G06105.aspartyl protease gag-polyprotein	n/a
contig247.g26.t1	AT2G06105.aspartyl protease gag-polyprotein	n/a
contig558.g508.t1	AT2G06105.aspartyl protease gag-polyprotein	n/a
contig104.g167.t1	AT2G06105.aspartyl protease gag-polyprotein	n/a
contig356.g49.t1	AT2G06105.aspartyl protease gag-polyprotein	n/a
contig567.g652.t1	AT2G06105.aspartyl protease gag-polyprotein	n/a
contig364.g63.t1	AT2G06105.aspartyl protease gag-polyprotein	n/a
contig671.g61.t1	AT2G06105.aspartyl protease gag-polyprotein	n/a
contig306.g193.t1	AT2G06105.aspartyl protease gag-polyprotein	n/a
contig46.g38.t1	AT2G06105.aspartyl protease gag-polyprotein	n/a
contig61.g19.t1	AT2G06105.aspartyl protease gag-polyprotein	n/a
contig691.g895.t1	AT2G06105.aspartyl protease gag-polyprotein	n/a
contig200.g236.t1	AT2G06105.aspartyl protease gag-polyprotein	n/a
contig544.g1276.t1	AT2G06105.aspartyl protease gag-polyprotein	n/a
contig404.g26.t1	AT2G06105.aspartyl protease gag-polyprotein	n/a
contig558.g2091.t1	AT2G06105.aspartyl protease gag-polyprotein	n/a
contig294.g1042.t1	AT2G06105.aspartyl protease gag-polyprotein	n/a
contig1.g1107.t1	AT2G06105.aspartyl protease gag-polyprotein	n/a
contig222.g953.t1	AT2G06105.aspartyl protease gag-polyprotein	n/a
contig228.g10.t1	AT2G06105.aspartyl protease gag-polyprotein	n/a
contig199.g958.t1	AT2G06105.aspartyl protease gag-polyprotein	n/a
contig203.g23.t1	AT2G06105.aspartyl protease gag-polyprotein	n/a
contig728.g415.t1	AT2G06105.aspartyl protease gag-polyprotein	n/a
contig569.g481.t1	AT2G06105.aspartyl protease gag-polyprotein	n/a
contig556.g369.t1	AT2G06105.aspartyl protease gag-polyprotein	n/a
contig774.g25.t1	AT2G06105.aspartyl protease gag-polyprotein	n/a
contig199.g499.t1	AT2G06105.aspartyl protease gag-polyprotein	n/a
contig341.g22.t1	AT2G06105.aspartyl protease gag-polyprotein	n/a
contig341.g20.t1	AT2G06105.aspartyl protease gag-polyprotein	n/a
contig549.g873.t1	AT2G06105.aspartyl protease gag-polyprotein	n/a
contig1.g1407.t1	AT2G06105.aspartyl protease gag-polyprotein	n/a
contig108.g253.t1	AT2G06105.aspartyl protease gag-polyprotein	n/a
contig207.g1056.t1	AT2G06105.aspartyl protease gag-polyprotein	n/a
contig207.g293.t1	AT2G06105.aspartyl protease gag-polyprotein	n/a
contig549.g539.t1	AT2G06105.aspartyl protease gag-polyprotein	n/a
contig191.g657.t1	AT2G06105.aspartyl protease gag-polyprotein	n/a
contig406.g14.t1	AT2G06105.aspartyl protease gag-polyprotein	n/a
contig576.g178.t1	AT2G06105.aspartyl protease gag-polyprotein	n/a
contig407.g18.t1	AT2G06105.aspartyl protease gag-polyprotein	n/a
contig104.g229.t1	AT2G06105.aspartyl protease gag-polyprotein	n/a
contig558.g766.t1	AT2G06105.aspartyl protease gag-polyprotein	n/a
contig231.g70.t1	AT2G06105.aspartyl protease gag-polyprotein	n/a
contig222.g906.t1	AT2G06105.aspartyl protease gag-polyprotein	n/a
contig728.g443.t1	AT2G06105.aspartyl protease gag-polyprotein	n/a
contig546.g2462.t1	AT2G06105.aspartyl protease gag-polyprotein	n/a
contig583.g42.t1	AT2G06105.aspartyl protease gag-polyprotein	n/a
contig549.g573.t1	AT2G06105.aspartyl protease gag-polyprotein	n/a
contig547.g105.t1	AT2G06105.aspartyl protease gag-polyprotein	n/a
contig705.g504.t1	AT2G06105.aspartyl protease gag-polyprotein	n/a
contig704.g122.t1	AT2G06105.aspartyl protease gag-polyprotein	n/a
contig558.g973.t1	AT2G06105.aspartyl protease gag-polyprotein	n/a
contig111.g28.t1	AT2G06105.aspartyl protease gag-polyprotein	n/a
contig247.g7.t1	AT2G06105.aspartyl protease gag-polyprotein	n/a
contig560.g786.t1	AT2G06105.aspartyl protease gag-polyprotein	n/a
contig330.g671.t1	AT2G06105.aspartyl protease gag-polyprotein	n/a
contig330.g887.t1	AT2G06105.aspartyl protease gag-polyprotein	n/a
contig546.g1355.t1	AT2G06105.aspartyl protease gag-polyprotein	n/a
contig199.g701.t1	AT2G06105.aspartyl protease gag-polyprotein	n/a
contig217.g25.t1	AT2G06105.aspartyl protease gag-polyprotein	n/a
contig728.g187.t1	AT2G06105.aspartyl protease gag-polyprotein	n/a
contig419.g33.t1	AT2G06105.aspartyl protease gag-polyprotein	n/a
contig852.g30.t1	AT2G06105.aspartyl protease gag-polyprotein	n/a
contig347.g149.t1	AT2G06105.aspartyl protease gag-polyprotein	n/a
contig364.g15.t1	AT2G06105.aspartyl protease gag-polyprotein	n/a
contig55.g65.t1	AT2G06105.aspartyl protease gag-polyprotein	n/a
contig207.g1021.t1	AT2G06105.aspartyl protease gag-polyprotein	n/a
contig1.g2036.t1	AT2G06105.aspartyl protease gag-polyprotein	n/a
contig89.g1244.t1	AT2G06105.aspartyl protease gag-polyprotein	n/a
contig331.g35.t1	AT2G06105.aspartyl protease gag-polyprotein	n/a
contig364.g152.t1	AT2G06105.aspartyl protease gag-polyprotein	n/a
contig558.g1990.t1	AT2G06105.aspartyl protease gag-polyprotein	n/a
contig134.g17.t1	AT2G06105.aspartyl protease gag-polyprotein	n/a
contig419.g37.t1	AT2G06105.aspartyl protease gag-polyprotein	n/a
contig89.g1385.t1	AT2G06105.aspartyl protease gag-polyprotein	n/a
contig1.g1748.t1	AT2G06105.aspartyl protease gag-polyprotein	n/a
contig294.g922.t1	AT2G06105.aspartyl protease gag-polyprotein	n/a
contig191.g332.t1	AT2G06105.aspartyl protease gag-polyprotein	n/a
contig554.g637.t1	AT2G06105.aspartyl protease gag-polyprotein	n/a
contig155.g94.t1	AT2G06105.aspartyl protease gag-polyprotein	n/a
contig94.g1061.t1	AT2G06105.aspartyl protease gag-polyprotein	n/a
contig191.g350.t1	AT2G06105.aspartyl protease gag-polyprotein	n/a
contig89.g1157.t1	AT2G06105.aspartyl protease gag-polyprotein	n/a
contig302.g174.t1	AT2G06105.aspartyl protease gag-polyprotein	n/a
contig217.g56.t1	AT2G06105.aspartyl protease gag-polyprotein	n/a
contig94.g1086.t1	AT2G06105.aspartyl protease gag-polyprotein	n/a
contig199.g727.t1	AT2G06105.aspartyl protease gag-polyprotein	n/a
contig728.g153.t1	AT2G06105.aspartyl protease gag-polyprotein	n/a
contig207.g925.t1	AT2G06105.aspartyl protease gag-polyprotein	n/a
contig558.g743.t1	AT2G06105.aspartyl protease gag-polyprotein	n/a
contig93.g277.t1	AT2G06105.aspartyl protease gag-polyprotein	n/a
contig108.g113.t1	AT2G06105.aspartyl protease gag-polyprotein	n/a
contig562.g155.t1	AT2G06105.aspartyl protease gag-polyprotein	n/a
contig119.g1071.t1	AT2G06105.aspartyl protease gag-polyprotein	n/a
contig297.g93.t1	AT2G06105.aspartyl protease gag-polyprotein	n/a
contig158.g26.t1	AT2G06105.aspartyl protease gag-polyprotein	n/a
contig549.g901.t1	AT2G06105.aspartyl protease gag-polyprotein	n/a
contig222.g1334.t1	AT2G06105.aspartyl protease gag-polyprotein	n/a
contig197.g35.t1	AT2G06105.aspartyl protease gag-polyprotein	n/a
contig566.g132.t1	AT2G06105.aspartyl protease gag-polyprotein	n/a
contig558.g1248.t1	AT2G06105.aspartyl protease gag-polyprotein	n/a
contig557.g210.t1	AT2G06105.aspartyl protease gag-polyprotein	n/a
contig156.g339.t1	AT2G06105.aspartyl protease gag-polyprotein	n/a
contig1.g1980.t1	AT2G06105.aspartyl protease gag-polyprotein	n/a
contig558.g1187.t1	AT2G06105.aspartyl protease gag-polyprotein	n/a
contig108.g200.t1	AT2G06105.aspartyl protease gag-polyprotein	n/a
contig465.g9.t1	AT2G06105.aspartyl protease gag-polyprotein	n/a
contig558.g2191.t1	AT2G06105.aspartyl protease gag-polyprotein	n/a
contig659.g87.t1	AT2G06105.aspartyl protease gag-polyprotein	n/a
contig568.g4.t1	AT2G06105.aspartyl protease gag-polyprotein	n/a
contig267.g1065.t1	AT2G06105.aspartyl protease gag-polyprotein	n/a
contig349.g16.t1	AT2G06105.aspartyl protease gag-polyprotein	n/a
contig256.g10.t1	AT2G06105.aspartyl protease gag-polyprotein	n/a
contig402.g90.t1	AT2G06105.aspartyl protease gag-polyprotein	n/a
contig302.g324.t1	AT2G06105.aspartyl protease gag-polyprotein	n/a
contig2.g282.t1	AT2G06105.aspartyl protease gag-polyprotein	n/a
contig569.g270.t1	AT2G06105.aspartyl protease gag-polyprotein	n/a
contig2.g290.t1	AT2G06105.aspartyl protease gag-polyprotein	n/a
contig558.g413.t1	AT2G06105.aspartyl protease gag-polyprotein	n/a
contig651.g22.t1	AT2G06105.aspartyl protease gag-polyprotein	n/a
contig108.g37.t1	AT2G06105.aspartyl protease gag-polyprotein	n/a
contig558.g1329.t1	AT2G06105.aspartyl protease gag-polyprotein	n/a
contig207.g1026.t1	AT2G06105.aspartyl protease gag-polyprotein	n/a
contig576.g254.t1	AT2G06105.aspartyl protease gag-polyprotein	n/a
contig556.g197.t1	AT2G06105.aspartyl protease gag-polyprotein	n/a
contig549.g1346.t1	AT2G06105.aspartyl protease gag-polyprotein	n/a
contig364.g641.t1	AT2G06105.aspartyl protease gag-polyprotein	n/a
contig94.g301.t1	AT2G06105.aspartyl protease gag-polyprotein	n/a
contig777.g4.t1	AT2G06105.aspartyl protease gag-polyprotein	n/a
contig546.g1406.t1	AT2G06105.aspartyl protease gag-polyprotein	n/a
contig557.g162.t1	AT2G06105.aspartyl protease gag-polyprotein	n/a
contig128.g20.t1	AT2G06105.aspartyl protease gag-polyprotein	n/a
contig576.g347.t1	AT2G06105.aspartyl protease gag-polyprotein	n/a
contig549.g487.t1	AT2G06105.aspartyl protease gag-polyprotein	n/a
contig402.g16.t1	AT2G06105.aspartyl protease gag-polyprotein	n/a
contig4.g49.t1	AT2G06105.aspartyl protease gag-polyprotein	n/a
contig156.g98.t1	AT2G06105.aspartyl protease gag-polyprotein	n/a
contig556.g550.t1	AT2G06105.aspartyl protease gag-polyprotein	n/a
contig200.g209.t1	AT2G06105.aspartyl protease gag-polyprotein	n/a
contig167.g25.t1	AT2G06105.aspartyl protease gag-polyprotein	n/a
contig294.g618.t1	AT2G06105.aspartyl protease gag-polyprotein	n/a
contig306.g176.t1	AT2G06105.aspartyl protease gag-polyprotein	n/a
contig12.g21.t1	AT2G06105.aspartyl protease gag-polyprotein	n/a
contig585.g3.t1	AT2G06105.aspartyl protease gag-polyprotein	n/a
contig222.g1409.t1	AT2G06105.aspartyl protease gag-polyprotein	n/a
contig703.g17.t1	AT2G06105.aspartyl protease gag-polyprotein	n/a
contig556.g116.t1	AT2G06105.aspartyl protease gag-polyprotein	n/a
contig564.g1031.t1	AT2G06105.aspartyl protease gag-polyprotein	n/a
contig507.g13.t1	AT2G06105.aspartyl protease gag-polyprotein	n/a
contig267.g1042.t1	AT2G06105.aspartyl protease gag-polyprotein	n/a
contig93.g231.t1	AT2G06105.aspartyl protease gag-polyprotein	n/a
contig558.g711.t1	AT2G06105.aspartyl protease gag-polyprotein	n/a
contig267.g1229.t1	AT2G06105.aspartyl protease gag-polyprotein	n/a
contig199.g1065.t1	AT2G06105.aspartyl protease gag-polyprotein	n/a
contig158.g95.t1	AT2G06105.aspartyl protease gag-polyprotein	n/a
contig556.g334.t1	AT2G06105.aspartyl protease gag-polyprotein	n/a
contig239.g13.t1	AT2G06105.aspartyl protease gag-polyprotein	n/a
contig222.g732.t1	AT2G06105.aspartyl protease gag-polyprotein	n/a
contig560.g1216.t1	AT2G06105.aspartyl protease gag-polyprotein	n/a
contig489.g91.t1	AT2G06105.aspartyl protease gag-polyprotein	n/a
contig222.g1474.t1	AT2G06105.aspartyl protease gag-polyprotein	n/a
contig558.g25.t1	AT2G06105.aspartyl protease gag-polyprotein	n/a
contig207.g486.t1	AT2G06105.aspartyl protease gag-polyprotein	n/a
contig544.g323.t1	AT2G06105.aspartyl protease gag-polyprotein	n/a
contig547.g168.t1	AT2G06105.aspartyl protease gag-polyprotein	n/a
contig107.g73.t1	AT2G06105.aspartyl protease gag-polyprotein	n/a
contig728.g641.t1	AT2G06105.aspartyl protease gag-polyprotein	n/a
contig549.g1299.t1	AT2G06105.aspartyl protease gag-polyprotein	n/a
contig564.g953.t1	AT2G06105.aspartyl protease gag-polyprotein	n/a
contig216.g158.t1	AT2G06105.aspartyl protease gag-polyprotein	n/a
contig97.g129.t1	AT2G06105.aspartyl protease gag-polyprotein	n/a
contig89.g401.t1	AT2G06105.aspartyl protease gag-polyprotein	n/a
contig366.g11.t1	AT2G06105.aspartyl protease gag-polyprotein	n/a
contig245.g118.t1	AT2G06105.aspartyl protease gag-polyprotein	n/a
contig562.g130.t1	AT2G06105.aspartyl protease gag-polyprotein	n/a
contig191.g575.t1	AT2G06105.aspartyl protease gag-polyprotein	n/a
contig191.g616.t1	AT2G06105.aspartyl protease gag-polyprotein	n/a
contig691.g1469.t1	AT2G06105.aspartyl protease gag-polyprotein	n/a
contig107.g106.t1	AT2G06105.aspartyl protease gag-polyprotein	n/a
contig89.g1085.t1	AT2G06105.aspartyl protease gag-polyprotein	n/a
contig560.g1114.t1	AT2G06105.aspartyl protease gag-polyprotein	n/a
contig558.g704.t1	AT2G06105.aspartyl protease gag-polyprotein	n/a
contig691.g1209.t1	AT2G06105.aspartyl protease gag-polyprotein	n/a
contig108.g172.t1	AT2G06105.aspartyl protease gag-polyprotein	n/a
contig691.g1111.t1	AT2G06105.aspartyl protease gag-polyprotein	n/a
contig89.g1068.t1	AT2G06105.aspartyl protease gag-polyprotein	n/a
contig728.g260.t1	AT2G06105.aspartyl protease gag-polyprotein	n/a
contig544.g1309.t1	AT2G06105.aspartyl protease gag-polyprotein	n/a
contig558.g1775.t1	AT2G06105.aspartyl protease gag-polyprotein	n/a
contig158.g98.t1	AT2G06105.aspartyl protease gag-polyprotein	n/a
contig329.g15.t1	AT2G06105.aspartyl protease gag-polyprotein	n/a
contig549.g512.t1	AT2G06105.aspartyl protease gag-polyprotein	n/a
contig546.g1983.t1	AT2G06105.aspartyl protease gag-polyprotein	n/a
contig556.g409.t1	AT2G06105.aspartyl protease gag-polyprotein	n/a
contig158.g31.t1	AT2G06105.aspartyl protease gag-polyprotein	n/a
contig1.g1539.t1	AT2G06105.aspartyl protease gag-polyprotein	n/a
contig546.g2252.t1	AT2G06105.aspartyl protease gag-polyprotein	n/a
contig671.g78.t1	AT2G06105.aspartyl protease gag-polyprotein	n/a
contig217.g34.t1	AT2G06105.aspartyl protease gag-polyprotein	n/a
contig302.g60.t1	AT2G06105.aspartyl protease gag-polyprotein	n/a
contig294.g979.t1	AT2G06105.aspartyl protease gag-polyprotein	n/a
contig89.g1212.t1	AT2G06105.aspartyl protease gag-polyprotein	n/a
contig663.g29.t1	AT2G06105.aspartyl protease gag-polyprotein	n/a
contig564.g267.t1	AT2G06105.aspartyl protease gag-polyprotein	n/a
contig289.g14.t1	AT2G06105.aspartyl protease gag-polyprotein	n/a
contig94.g912.t1	AT2G06105.aspartyl protease gag-polyprotein	n/a
contig108.g226.t1	AT2G06105.aspartyl protease gag-polyprotein	n/a
contig294.g845.t1	AT2G06105.aspartyl protease gag-polyprotein	n/a
contig774.g7.t1	AT2G06105.aspartyl protease gag-polyprotein	n/a
contig155.g9.t1	AT2G06105.aspartyl protease gag-polyprotein	n/a
contig691.g1402.t1	AT2G06105.aspartyl protease gag-polyprotein	n/a
contig94.g549.t1	AT2G06105.aspartyl protease gag-polyprotein	n/a
contig557.g211.t1	AT2G06105.aspartyl protease gag-polyprotein	n/a
contig306.g24.t1	AT2G06105.aspartyl protease gag-polyprotein	n/a
contig728.g177.t1	AT2G06105.aspartyl protease gag-polyprotein	n/a
contig564.g238.t1	AT2G06105.aspartyl protease gag-polyprotein	n/a
contig289.g50.t1	AT2G06105.aspartyl protease gag-polyprotein	n/a
contig691.g1433.t1	AT2G06105.aspartyl protease gag-polyprotein	n/a
contig191.g551.t1	AT2G06105.aspartyl protease gag-polyprotein	n/a
contig94.g932.t1	AT2G06105.aspartyl protease gag-polyprotein	n/a
contig558.g2073.t1	AT2G06105.aspartyl protease gag-polyprotein	n/a
contig330.g965.t1	AT2G06105.aspartyl protease gag-polyprotein	n/a
contig364.g418.t1	AT2G06105.aspartyl protease gag-polyprotein	n/a
contig558.g1401.t1	AT2G06105.aspartyl protease gag-polyprotein	n/a
contig691.g1595.t1	AT2G06105.aspartyl protease gag-polyprotein	n/a
contig306.g109.t1	AT2G06105.aspartyl protease gag-polyprotein	n/a
contig546.g1532.t1	AT2G06105.aspartyl protease gag-polyprotein	n/a
contig106.g64.t1	AT2G06105.aspartyl protease gag-polyprotein	n/a
contig203.g24.t1	AT2G06105.aspartyl protease gag-polyprotein	n/a
contig546.g1693.t1	AT2G06105.aspartyl protease gag-polyprotein	n/a
contig75.g14.t1	AT2G06105.aspartyl protease gag-polyprotein	n/a
contig294.g526.t1	AT2G06105.aspartyl protease gag-polyprotein	n/a
contig435.g283.t1	AT2G06105.aspartyl protease gag-polyprotein	n/a
contig361.g79.t1	AT2G06105.aspartyl protease gag-polyprotein	n/a
contig546.g2075.t1	AT2G06105.aspartyl protease gag-polyprotein	n/a
contig546.g1886.t1	AT2G06105.aspartyl protease gag-polyprotein	n/a
contig549.g900.t1	AT2G06105.aspartyl protease gag-polyprotein	n/a
contig556.g202.t1	AT2G06105.aspartyl protease gag-polyprotein	n/a
contig864.g16.t1	AT2G06105.aspartyl protease gag-polyprotein	n/a
contig589.g17.t1	AT2G06105.aspartyl protease gag-polyprotein	n/a
contig191.g550.t1	AT2G06105.aspartyl protease gag-polyprotein	n/a
contig216.g106.t1	AT2G06105.aspartyl protease gag-polyprotein	n/a
contig546.g2038.t1	AT2G06105.aspartyl protease gag-polyprotein	n/a
contig82.g23.t1	AT2G06105.aspartyl protease gag-polyprotein	n/a
contig549.g1025.t1	AT2G06105.aspartyl protease gag-polyprotein	n/a
contig567.g590.t1	AT2G06105.aspartyl protease gag-polyprotein	n/a
contig217.g143.t1	AT2G06105.aspartyl protease gag-polyprotein	n/a
contig199.g812.t1	AT2G06105.aspartyl protease gag-polyprotein	n/a
contig207.g1202.t1	AT2G06105.aspartyl protease gag-polyprotein	n/a
contig89.g904.t1	AT2G06105.aspartyl protease gag-polyprotein	n/a
contig556.g433.t1	AT2G06105.aspartyl protease gag-polyprotein	n/a
contig89.g713.t1	AT2G06105.aspartyl protease gag-polyprotein	n/a
contig558.g1225.t1	AT2G06105.aspartyl protease gag-polyprotein	n/a
contig544.g333.t1	AT2G06105.aspartyl protease gag-polyprotein	n/a
contig852.g47.t1	AT2G06105.aspartyl protease gag-polyprotein	n/a
contig89.g1420.t1	AT2G06105.aspartyl protease gag-polyprotein	n/a
contig567.g358.t1	AT2G06105.aspartyl protease gag-polyprotein	n/a
contig555.g2.t1	AT2G06105.aspartyl protease gag-polyprotein	n/a
contig89.g290.t1	AT2G06105.aspartyl protease gag-polyprotein	n/a
contig691.g972.t1	AT2G06105.aspartyl protease gag-polyprotein	n/a
contig187.g46.t1	AT2G06105.aspartyl protease gag-polyprotein	n/a
contig267.g736.t1	AT2G06105.aspartyl protease gag-polyprotein	n/a
contig364.g261.t1	AT2G06105.aspartyl protease gag-polyprotein	n/a
contig671.g60.t1	AT2G06105.aspartyl protease gag-polyprotein	n/a
contig224.g32.t1	AT2G06105.aspartyl protease gag-polyprotein	n/a
contig89.g1471.t1	AT2G06105.aspartyl protease gag-polyprotein	n/a
contig247.g24.t1	AT2G06105.aspartyl protease gag-polyprotein	n/a
contig331.g54.t1	AT2G06105.aspartyl protease gag-polyprotein	n/a
contig743.g19.t1	AT2G06105.aspartyl protease gag-polyprotein	n/a
contig560.g712.t1	AT2G06105.aspartyl protease gag-polyprotein	n/a
contig156.g254.t1	AT2G06105.aspartyl protease gag-polyprotein	n/a
contig138.g27.t1	AT2G06105.aspartyl protease gag-polyprotein	n/a
contig139.g4.t1	AT2G06105.aspartyl protease gag-polyprotein	n/a
contig94.g933.t1	AT2G06105.aspartyl protease gag-polyprotein	n/a
contig584.g62.t1	AT2G06105.aspartyl protease gag-polyprotein	n/a
contig428.g37.t1	AT2G06105.aspartyl protease gag-polyprotein	n/a
contig99.g23.t1	AT2G06105.aspartyl protease gag-polyprotein	n/a
contig569.g421.t1	AT2G06105.aspartyl protease gag-polyprotein	n/a
contig448.g35.t1	AT2G06105.aspartyl protease gag-polyprotein	n/a
contig564.g691.t1	AT2G06105.aspartyl protease gag-polyprotein	n/a
contig364.g500.t1	AT2G06105.aspartyl protease gag-polyprotein	n/a
contig306.g63.t1	AT2G06105.aspartyl protease gag-polyprotein	n/a
contig691.g1001.t1	AT2G06105.aspartyl protease gag-polyprotein	n/a
contig560.g838.t1	AT2G06105.aspartyl protease gag-polyprotein	n/a
contig435.g7.t1	AT2G06105.aspartyl protease gag-polyprotein	n/a
contig569.g16.t1	AT2G06105.aspartyl protease gag-polyprotein	n/a
contig294.g837.t1	AT2G06105.aspartyl protease gag-polyprotein	n/a
contig275.g87.t1	AT2G06105.aspartyl protease gag-polyprotein	n/a
contig549.g1483.t1	AT2G06105.aspartyl protease gag-polyprotein	n/a
contig100.g178.t1	AT2G06105.aspartyl protease gag-polyprotein	n/a
contig119.g1387.t1	AT2G06105.aspartyl protease gag-polyprotein	n/a
contig94.g916.t1	AT2G06105.aspartyl protease gag-polyprotein	n/a
contig852.g34.t1	AT2G06105.aspartyl protease gag-polyprotein	n/a
contig564.g501.t1	AT2G06105.aspartyl protease gag-polyprotein	n/a
contig435.g34.t1	AT2G06105.aspartyl protease gag-polyprotein	n/a
contig82.g9.t1	AT2G06105.aspartyl protease gag-polyprotein	n/a
contig705.g371.t1	AT2G06105.aspartyl protease gag-polyprotein	n/a
contig705.g157.t1	AT2G06105.aspartyl protease gag-polyprotein	n/a
contig560.g1101.t1	AT2G06105.aspartyl protease gag-polyprotein	n/a
contig1.g1719.t1	AT2G06105.aspartyl protease gag-polyprotein	n/a
contig159.g68.t1	AT2G06105.aspartyl protease gag-polyprotein	n/a
contig554.g469.t1	AT2G06105.aspartyl protease gag-polyprotein	n/a
contig224.g31.t1	AT2G06105.aspartyl protease gag-polyprotein	n/a
contig222.g1333.t1	AT2G06105.aspartyl protease gag-polyprotein	n/a
contig94.g451.t1	AT2G06105.aspartyl protease gag-polyprotein	n/a
contig191.g224.t1	AT2G06105.aspartyl protease gag-polyprotein	n/a
contig294.g1203.t1	AT2G06105.aspartyl protease gag-polyprotein	n/a
contig548.g113.t1	AT2G06105.aspartyl protease gag-polyprotein	n/a
contig544.g771.t1	AT2G06105.aspartyl protease gag-polyprotein	n/a
contig107.g107.t1	AT2G06105.aspartyl protease gag-polyprotein	n/a
contig89.g1084.t1	AT2G06105.aspartyl protease gag-polyprotein	n/a
contig104.g199.t1	AT2G06105.aspartyl protease gag-polyprotein	n/a
contig558.g792.t1	AT2G06105.aspartyl protease gag-polyprotein	n/a
contig558.g722.t1	AT2G06105.aspartyl protease gag-polyprotein	n/a
contig93.g250.t1	AT2G06105.aspartyl protease gag-polyprotein	n/a
contig93.g247.t1	AT2G06105.aspartyl protease gag-polyprotein	n/a
contig1.g1206.t1	AT2G06105.aspartyl protease gag-polyprotein	n/a
contig4.g35.t1	AT2G06105.aspartyl protease gag-polyprotein	n/a
contig544.g1247.t1	AT2G06105.aspartyl protease gag-polyprotein	n/a
contig158.g89.t1	AT2G06105.aspartyl protease gag-polyprotein	n/a
contig207.g1060.t1	AT2G06105.aspartyl protease gag-polyprotein	n/a
contig556.g340.t1	AT2G06105.aspartyl protease gag-polyprotein	n/a
contig219.g41.t1	AT2G06105.aspartyl protease gag-polyprotein	n/a
contig305.g40.t1	AT2G06105.aspartyl protease gag-polyprotein	n/a
contig364.g476.t1	AT2G06105.aspartyl protease gag-polyprotein	n/a
contig100.g196.t1	AT2G06105.aspartyl protease gag-polyprotein	n/a
contig207.g252.t1	AT2G06105.aspartyl protease gag-polyprotein	n/a
contig207.g499.t1	AT2G06105.aspartyl protease gag-polyprotein	n/a
contig576.g196.t1	AT2G06105.aspartyl protease gag-polyprotein	n/a
contig407.g33.t1	AT2G06105.aspartyl protease gag-polyprotein	n/a
contig207.g1175.t1	AT2G06105.aspartyl protease gag-polyprotein	n/a
contig207.g1139.t1	AT2G06105.aspartyl protease gag-polyprotein	n/a
contig207.g426.t1	AT2G06105.aspartyl protease gag-polyprotein	n/a
contig691.g1621.t1	AT2G06105.aspartyl protease gag-polyprotein	n/a
contig546.g1900.t1	AT2G06105.aspartyl protease gag-polyprotein	n/a
contig546.g1374.t1	AT2G06105.aspartyl protease gag-polyprotein	n/a
contig2.g129.t1	AT2G06105.aspartyl protease gag-polyprotein	n/a
contig728.g134.t1	AT2G06105.aspartyl protease gag-polyprotein	n/a
contig585.g35.t1	AT2G06105.aspartyl protease gag-polyprotein	n/a
contig52.g39.t1	AT2G06105.aspartyl protease gag-polyprotein	n/a
contig544.g888.t1	AT2G06105.aspartyl protease gag-polyprotein	n/a
contig546.g2460.t1	AT2G06105.aspartyl protease gag-polyprotein	n/a
contig585.g83.t1	AT2G06105.aspartyl protease gag-polyprotein	n/a
contig422.g35.t1	AT2G06105.aspartyl protease gag-polyprotein	n/a
contig564.g1316.t1	AT2G06105.aspartyl protease gag-polyprotein	n/a
contig103.g33.t1	AT2G06105.aspartyl protease gag-polyprotein	n/a
contig787.g11.t1	AT2G06105.aspartyl protease gag-polyprotein	n/a
contig94.g1180.t1	AT2G06105.aspartyl protease gag-polyprotein	n/a
contig1.g975.t1	AT2G06105.aspartyl protease gag-polyprotein	n/a
contig560.g1118.t1	AT2G06105.aspartyl protease gag-polyprotein	n/a
contig4.g97.t1	AT2G06105.aspartyl protease gag-polyprotein	n/a
contig100.g85.t1	AT2G06105.aspartyl protease gag-polyprotein	n/a
contig94.g1087.t1	AT2G06105.aspartyl protease gag-polyprotein	n/a
contig560.g892.t1	AT2G06105.aspartyl protease gag-polyprotein	n/a
contig94.g506.t1	AT2G06105.aspartyl protease gag-polyprotein	n/a
contig564.g1070.t1	AT2G06105.aspartyl protease gag-polyprotein	n/a
contig728.g101.t1	AT2G06105.aspartyl protease gag-polyprotein	n/a
contig549.g1174.t1	AT2G06105.aspartyl protease gag-polyprotein	n/a
contig1.g1272.t1	AT2G06105.aspartyl protease gag-polyprotein	n/a
contig558.g1991.t1	AT2G06105.aspartyl protease gag-polyprotein	n/a
contig546.g761.t1	AT2G06105.aspartyl protease gag-polyprotein	n/a
contig422.g63.t1	AT2G06105.aspartyl protease gag-polyprotein	n/a
contig224.g37.t1	AT2G06105.aspartyl protease gag-polyprotein	n/a
contig275.g45.t1	AT2G06105.aspartyl protease gag-polyprotein	n/a
contig564.g538.t1	AT2G06105.aspartyl protease gag-polyprotein	n/a
contig298.g58.t1	AT2G06105.aspartyl protease gag-polyprotein	n/a
contig564.g627.t1	AT2G06105.aspartyl protease gag-polyprotein	n/a
contig356.g23.t1	AT2G06105.aspartyl protease gag-polyprotein	n/a
contig568.g42.t1	AT2G06105.aspartyl protease gag-polyprotein	n/a
contig156.g41.t1	AT2G06105.aspartyl protease gag-polyprotein	n/a
contig1.g1799.t1	AT2G06105.aspartyl protease gag-polyprotein	n/a
contig2.g194.t1	AT2G06105.aspartyl protease gag-polyprotein	n/a
contig557.g317.t1	AT2G06105.aspartyl protease gag-polyprotein	n/a
contig156.g460.t1	AT2G06105.aspartyl protease gag-polyprotein	n/a
contig1.g1949.t1	AT2G06105.aspartyl protease gag-polyprotein	n/a
contig119.g1332.t1	AT2G06105.aspartyl protease gag-polyprotein	n/a
contig133.g47.t1	AT2G06105.aspartyl protease gag-polyprotein	n/a
contig119.g1542.t1	AT2G06105.aspartyl protease gag-polyprotein	n/a
contig207.g1066.t1	AT2G06105.aspartyl protease gag-polyprotein	n/a
contig1.g1724.t1	AT2G06105.aspartyl protease gag-polyprotein	n/a
contig191.g331.t1	AT2G06105.aspartyl protease gag-polyprotein	n/a
contig691.g1305.t1	AT2G06105.aspartyl protease gag-polyprotein	n/a
contig89.g595.t1	AT2G06105.aspartyl protease gag-polyprotein	n/a
contig100.g48.t1	AT2G06105.aspartyl protease gag-polyprotein	n/a
contig119.g1024.t1	AT2G06105.aspartyl protease gag-polyprotein	n/a
contig728.g769.t1	AT2G06105.aspartyl protease gag-polyprotein	n/a
contig216.g55.t1	AT2G06105.aspartyl protease gag-polyprotein	n/a
contig107.g186.t1	AT2G06105.aspartyl protease gag-polyprotein	n/a
contig89.g978.t1	AT2G06105.aspartyl protease gag-polyprotein	n/a
contig222.g1018.t1	AT2G06105.aspartyl protease gag-polyprotein	n/a
contig546.g2006.t1	AT2G06105.aspartyl protease gag-polyprotein	n/a
contig89.g799.t1	AT2G06105.aspartyl protease gag-polyprotein	n/a
contig549.g1071.t1	AT2G06105.aspartyl protease gag-polyprotein	n/a
contig1.g1290.t1	AT2G06105.aspartyl protease gag-polyprotein	n/a
contig425.g71.t1	AT2G06105.aspartyl protease gag-polyprotein	n/a
contig128.g55.t1	AT2G06105.aspartyl protease gag-polyprotein	n/a
contig119.g1247.t1	AT2G06105.aspartyl protease gag-polyprotein	n/a
contig119.g1375.t1	AT2G06105.aspartyl protease gag-polyprotein	n/a
contig133.g6.t1	AT2G06105.aspartyl protease gag-polyprotein	n/a
contig222.g1332.t1	AT2G06105.aspartyl protease gag-polyprotein	n/a
contig36.g13.t1	AT2G06105.aspartyl protease gag-polyprotein	n/a
contig419.g47.t1	AT2G06105.aspartyl protease gag-polyprotein	n/a
contig852.g45.t1	AT2G06105.aspartyl protease gag-polyprotein	n/a
contig546.g1382.t1	AT2G06105.aspartyl protease gag-polyprotein	n/a
contig311.g64.t1	AT2G06105.aspartyl protease gag-polyprotein	n/a
contig94.g771.t1	AT2G06105.aspartyl protease gag-polyprotein	n/a
contig294.g1206.t1	AT2G06105.aspartyl protease gag-polyprotein	n/a
contig107.g210.t1	AT2G06105.aspartyl protease gag-polyprotein	n/a
contig89.g943.t1	AT2G06105.aspartyl protease gag-polyprotein	n/a
contig435.g65.t1	AT2G06105.aspartyl protease gag-polyprotein	n/a
contig1.g1801.t1	AT2G06105.aspartyl protease gag-polyprotein	n/a
contig728.g802.t1	AT2G06105.aspartyl protease gag-polyprotein	n/a
contig584.g66.t1	AT2G06105.aspartyl protease gag-polyprotein	n/a
contig428.g41.t1	AT2G06105.aspartyl protease gag-polyprotein	n/a
contig576.g176.t1	AT2G06105.aspartyl protease gag-polyprotein	n/a
contig407.g16.t1	AT2G06105.aspartyl protease gag-polyprotein	n/a
contig560.g744.t1	AT2G06105.aspartyl protease gag-polyprotein	n/a
contig330.g683.t1	AT2G06105.aspartyl protease gag-polyprotein	n/a
contig691.g1171.t1	AT2G06105.aspartyl protease gag-polyprotein	n/a
contig191.g295.t1	AT2G06105.aspartyl protease gag-polyprotein	n/a
contig151.g29.t1	AT2G06105.aspartyl protease gag-polyprotein	n/a
contig222.g1433.t1	AT2G06105.aspartyl protease gag-polyprotein	n/a
contig489.g43.t1	AT2G06105.aspartyl protease gag-polyprotein	n/a
contig728.g581.t1	AT2G06105.aspartyl protease gag-polyprotein	n/a
contig564.g1034.t1	AT2G06105.aspartyl protease gag-polyprotein	n/a
contig201.g30.t1	AT2G06105.aspartyl protease gag-polyprotein	n/a
contig216.g64.t1	AT2G06105.aspartyl protease gag-polyprotein	n/a
contig207.g1106.t1	AT2G06105.aspartyl protease gag-polyprotein	n/a
contig544.g1327.t1	AT2G06105.aspartyl protease gag-polyprotein	n/a
contig556.g557.t1	AT2G06105.aspartyl protease gag-polyprotein	n/a
contig330.g302.t1	AT2G06105.aspartyl protease gag-polyprotein	n/a
contig344.g69.t1	AT2G06105.aspartyl protease gag-polyprotein	n/a
contig556.g332.t1	AT2G06105.aspartyl protease gag-polyprotein	n/a
contig200.g304.t1	AT2G06105.aspartyl protease gag-polyprotein	n/a
contig199.g613.t1	AT2G06105.aspartyl protease gag-polyprotein	n/a
contig294.g1083.t1	AT2G06105.aspartyl protease gag-polyprotein	n/a
contig558.g1142.t1	AT2G06105.aspartyl protease gag-polyprotein	n/a
contig187.g71.t1	AT2G06105.aspartyl protease gag-polyprotein	n/a
contig294.g1041.t1	AT2G06105.aspartyl protease gag-polyprotein	n/a
contig691.g1521.t1	AT2G06105.aspartyl protease gag-polyprotein	n/a
contig191.g605.t1	AT2G06105.aspartyl protease gag-polyprotein	n/a
contig418.g463.t1	AT2G06105.aspartyl protease gag-polyprotein	n/a
contig585.g90.t1	AT2G06105.aspartyl protease gag-polyprotein	n/a
contig564.g880.t1	AT2G06105.aspartyl protease gag-polyprotein	n/a
contig564.g1032.t1	AT2G06105.aspartyl protease gag-polyprotein	n/a
contig330.g331.t1	AT2G06105.aspartyl protease gag-polyprotein	n/a
contig231.g16.t1	AT2G06105.aspartyl protease gag-polyprotein	n/a
contig665.g19.t1	AT2G06105.aspartyl protease gag-polyprotein	n/a
contig89.g1234.t1	AT2G06105.aspartyl protease gag-polyprotein	n/a
contig107.g173.t1	AT2G06105.aspartyl protease gag-polyprotein	n/a
contig89.g993.t1	AT2G06105.aspartyl protease gag-polyprotein	n/a
contig222.g844.t1	AT2G06105.aspartyl protease gag-polyprotein	n/a
contig231.g12.t1	AT2G06105.aspartyl protease gag-polyprotein	n/a
contig558.g1249.t1	AT2G06105.aspartyl protease gag-polyprotein	n/a
contig108.g112.t1	AT2G06105.aspartyl protease gag-polyprotein	n/a
contig585.g87.t1	AT2G06105.aspartyl protease gag-polyprotein	n/a
contig465.g8.t1	AT2G06105.aspartyl protease gag-polyprotein	n/a
contig564.g1402.t1	AT2G06105.aspartyl protease gag-polyprotein	n/a
contig222.g1248.t1	AT2G06105.aspartyl protease gag-polyprotein	n/a
contig558.g513.t1	AT2G06105.aspartyl protease gag-polyprotein	n/a
contig633.g20.t1	AT2G06105.aspartyl protease gag-polyprotein	n/a
contig207.g1169.t1	AT2G06105.aspartyl protease gag-polyprotein	n/a
contig558.g1256.t1	AT2G06105.aspartyl protease gag-polyprotein	n/a
contig108.g99.t1	AT2G06105.aspartyl protease gag-polyprotein	n/a
contig558.g1268.t1	AT2G06105.aspartyl protease gag-polyprotein	n/a
contig199.g835.t1	AT2G06105.aspartyl protease gag-polyprotein	n/a
contig558.g689.t1	AT2G06105.aspartyl protease gag-polyprotein	n/a
contig93.g204.t1	AT2G06105.aspartyl protease gag-polyprotein	n/a
contig364.g381.t1	AT2G06105.aspartyl protease gag-polyprotein	n/a
contig222.g1116.t1	AT2G06105.aspartyl protease gag-polyprotein	n/a
contig562.g38.t1	AT2G06105.aspartyl protease gag-polyprotein	n/a
contig119.g1170.t1	AT2G06105.aspartyl protease gag-polyprotein	n/a
contig347.g3.t1	AT2G06105.aspartyl protease gag-polyprotein	n/a
contig544.g1199.t1	AT2G06105.aspartyl protease gag-polyprotein	n/a
contig2.g89.t1	AT2G06105.aspartyl protease gag-polyprotein	n/a
contig557.g17.t1	AT2G06105.aspartyl protease gag-polyprotein	n/a
contig128.g30.t1	AT2G06105.aspartyl protease gag-polyprotein	n/a
contig119.g1221.t1	AT2G06105.aspartyl protease gag-polyprotein	n/a
contig309.g42.t1	AT2G06105.aspartyl protease gag-polyprotein	n/a
contig294.g921.t1	AT2G06105.aspartyl protease gag-polyprotein	n/a
contig544.g925.t1	AT2G06105.aspartyl protease gag-polyprotein	n/a
contig564.g1403.t1	AT2G06105.aspartyl protease gag-polyprotein	GO:0004190,GO:0006508
contig665.g2.t1	AT2G06105.aspartyl protease gag-polyprotein	n/a
contig544.g391.t1	AT2G06105.aspartyl protease gag-polyprotein	n/a
contig302.g5.t1	AT2G06105.aspartyl protease gag-polyprotein	n/a
contig89.g1061.t1	AT2G06105.aspartyl protease gag-polyprotein	n/a
contig107.g144.t1	AT2G06105.aspartyl protease gag-polyprotein	n/a
contig743.g20.t1	AT2G06105.aspartyl protease gag-polyprotein	n/a
contig199.g836.t1	AT2G06105.aspartyl protease gag-polyprotein	n/a
contig231.g30.t1	AT2G06105.aspartyl protease gag-polyprotein	n/a
contig89.g891.t1	AT2G06105.aspartyl protease gag-polyprotein	n/a
contig547.g430.t1	AT2G06105.aspartyl protease gag-polyprotein	n/a
contig544.g523.t1	AT2G06105.aspartyl protease gag-polyprotein	n/a
contig330.g979.t1	AT2G06105.aspartyl protease gag-polyprotein	n/a
contig267.g1249.t1	AT2G06105.aspartyl protease gag-polyprotein	n/a
contig46.g10.t1	AT2G06105.aspartyl protease gag-polyprotein	n/a
contig671.g17.t1	AT2G06105.aspartyl protease gag-polyprotein	n/a
contig558.g2086.t1	AT2G06105.aspartyl protease gag-polyprotein	n/a
contig544.g579.t1	AT2G06105.aspartyl protease gag-polyprotein	n/a
contig546.g1686.t1	AT2G06105.aspartyl protease gag-polyprotein	n/a
contig75.g25.t1	AT2G06105.aspartyl protease gag-polyprotein	n/a
contig207.g664.t1	AT2G06105.aspartyl protease gag-polyprotein	n/a
contig718.g91.t1	AT2G06105.aspartyl protease gag-polyprotein	n/a
contig556.g260.t1	AT2G06105.aspartyl protease gag-polyprotein	n/a
contig560.g1013.t1	AT2G06105.aspartyl protease gag-polyprotein	n/a
contig75.g24.t1	AT2G06105.aspartyl protease gag-polyprotein	n/a
contig267.g944.t1	AT2G06105.aspartyl protease gag-polyprotein	n/a
contig274.g16.t1	AT2G06105.aspartyl protease gag-polyprotein	n/a
contig267.g14.t1	AT2G06105.aspartyl protease gag-polyprotein	n/a
contig200.g320.t1	AT2G06105.aspartyl protease gag-polyprotein	n/a
contig222.g863.t1	AT2G06105.aspartyl protease gag-polyprotein	n/a
contig104.g99.t1	AT2G06105.aspartyl protease gag-polyprotein	n/a
contig558.g910.t1	AT2G06105.aspartyl protease gag-polyprotein	n/a
contig222.g1075.t1	AT2G06105.aspartyl protease gag-polyprotein	n/a
contig1.g1810.t1	AT2G06105.aspartyl protease gag-polyprotein	n/a
contig222.g1249.t1	AT2G06105.aspartyl protease gag-polyprotein	n/a
contig731.g8.t1	AT2G06105.aspartyl protease gag-polyprotein	GO:0004190,GO:0006508
contig560.g1329.t1	AT2G06105.aspartyl protease gag-polyprotein	n/a
contig55.g98.t1	AT2G06105.aspartyl protease gag-polyprotein	n/a
contig549.g1176.t1	AT2G06105.aspartyl protease gag-polyprotein	n/a
contig94.g686.t1	AT2G06105.aspartyl protease gag-polyprotein	n/a
contig191.g185.t1	AT2G06105.aspartyl protease gag-polyprotein	n/a
contig228.g112.t1	AT2G06105.aspartyl protease gag-polyprotein	n/a
contig222.g1063.t1	AT2G06105.aspartyl protease gag-polyprotein	n/a
contig191.g336.t1	AT2G06105.aspartyl protease gag-polyprotein	n/a
contig691.g1296.t1	AT2G06105.aspartyl protease gag-polyprotein	n/a
contig111.g3.t1	AT2G06105.aspartyl protease gag-polyprotein	n/a
contig558.g791.t1	AT2G06105.aspartyl protease gag-polyprotein	n/a
contig104.g200.t1	AT2G06105.aspartyl protease gag-polyprotein	n/a
contig289.g45.t1	AT2G06105.aspartyl protease gag-polyprotein	n/a
contig231.g73.t1	AT2G06105.aspartyl protease gag-polyprotein	n/a
contig671.g47.t1	AT2G06105.aspartyl protease gag-polyprotein	n/a
contig670.g6.t1	AT2G06105.aspartyl protease gag-polyprotein	n/a
contig207.g923.t1	AT2G06105.aspartyl protease gag-polyprotein	n/a
contig82.g18.t1	AT2G06105.aspartyl protease gag-polyprotein	n/a
contig546.g2035.t1	AT2G06105.aspartyl protease gag-polyprotein	n/a
contig341.g27.t1	AT2G06105.aspartyl protease gag-polyprotein	n/a
contig191.g204.t1	AT2G06105.aspartyl protease gag-polyprotein	n/a
contig546.g1638.t1	AT2G06105.aspartyl protease gag-polyprotein	n/a
contig68.g49.t1	AT2G06105.aspartyl protease gag-polyprotein	n/a
contig204.g3.t1	AT2G06105.aspartyl protease gag-polyprotein	n/a
contig94.g587.t1	AT2G06105.aspartyl protease gag-polyprotein	n/a
contig89.g821.t1	AT2G06105.aspartyl protease gag-polyprotein	n/a
contig558.g975.t1	AT2G06105.aspartyl protease gag-polyprotein	n/a
contig422.g53.t1	AT2G06105.aspartyl protease gag-polyprotein	n/a
contig119.g1258.t1	AT2G06105.aspartyl protease gag-polyprotein	n/a
contig128.g78.t1	AT2G06105.aspartyl protease gag-polyprotein	n/a
contig140.g31.t1	AT2G06105.aspartyl protease gag-polyprotein	n/a
contig1.g1979.t1	AT2G06105.aspartyl protease gag-polyprotein	n/a
contig1.g1233.t1	AT2G06105.aspartyl protease gag-polyprotein	n/a
contig670.g19.t1	AT2G06105.aspartyl protease gag-polyprotein	n/a
contig52.g30.t1	AT2G06105.aspartyl protease gag-polyprotein	n/a
contig349.g9.t1	AT2G06105.aspartyl protease gag-polyprotein	n/a
contig330.g975.t1	AT2G06105.aspartyl protease gag-polyprotein	n/a
contig81.g88.t1	AT2G06105.aspartyl protease gag-polyprotein	n/a
contig1.g1238.t1	AT2G06105.aspartyl protease gag-polyprotein	n/a
contig1.g1771.t1	AT2G06105.aspartyl protease gag-polyprotein	n/a
contig556.g522.t1	AT2G06105.aspartyl protease gag-polyprotein	n/a
contig294.g1140.t1	AT2G06105.aspartyl protease gag-polyprotein	n/a
contig546.g1880.t1	AT2G06105.aspartyl protease gag-polyprotein	n/a
contig544.g336.t1	AT2G06105.aspartyl protease gag-polyprotein	n/a
contig547.g187.t1	AT2G06105.aspartyl protease gag-polyprotein	n/a
contig81.g95.t1	AT2G06105.aspartyl protease gag-polyprotein	n/a
contig718.g28.t1	AT2G06105.aspartyl protease gag-polyprotein	n/a
contig556.g205.t1	AT2G06105.aspartyl protease gag-polyprotein	n/a
contig566.g62.t1	AT2G06105.aspartyl protease gag-polyprotein	n/a
contig544.g1279.t1	AT2G06105.aspartyl protease gag-polyprotein	n/a
contig93.g248.t1	AT2G06105.aspartyl protease gag-polyprotein	n/a
contig93.g251.t1	AT2G06105.aspartyl protease gag-polyprotein	n/a
contig558.g723.t1	AT2G06105.aspartyl protease gag-polyprotein	n/a
contig222.g904.t1	AT2G06105.aspartyl protease gag-polyprotein	n/a
contig231.g68.t1	AT2G06105.aspartyl protease gag-polyprotein	n/a
contig691.g1301.t1	AT2G06105.aspartyl protease gag-polyprotein	n/a
contig216.g45.t1	AT2G06105.aspartyl protease gag-polyprotein	n/a
contig94.g588.t1	AT2G06105.aspartyl protease gag-polyprotein	n/a
contig222.g1112.t1	AT2G06105.aspartyl protease gag-polyprotein	n/a
contig191.g276.t1	AT2G06105.aspartyl protease gag-polyprotein	n/a
contig564.g1291.t1	AT2G06105.aspartyl protease gag-polyprotein	n/a
contig156.g256.t1	AT2G06105.aspartyl protease gag-polyprotein	n/a
contig557.g102.t1	AT2G06105.aspartyl protease gag-polyprotein	n/a
contig691.g1144.t1	AT2G06105.aspartyl protease gag-polyprotein	n/a
contig547.g303.t1	AT2G06105.aspartyl protease gag-polyprotein	n/a
contig81.g52.t1	AT2G06105.aspartyl protease gag-polyprotein	n/a
contig94.g881.t1	AT2G06105.aspartyl protease gag-polyprotein	n/a
contig582.g48.t1	AT2G06105.aspartyl protease gag-polyprotein	n/a
contig705.g514.t1	AT2G06105.aspartyl protease gag-polyprotein	n/a
contig94.g1060.t1	AT2G06105.aspartyl protease gag-polyprotein	n/a
contig94.g1068.t1	AT2G06105.aspartyl protease gag-polyprotein	n/a
contig155.g24.t1	AT2G06105.aspartyl protease gag-polyprotein	n/a
contig585.g389.t1	AT2G06105.aspartyl protease gag-polyprotein	n/a
contig222.g1149.t1	AT2G06105.aspartyl protease gag-polyprotein	n/a
contig558.g393.t1	AT2G06105.aspartyl protease gag-polyprotein	n/a
contig655.g24.t1	AT2G06105.aspartyl protease gag-polyprotein	n/a
contig199.g615.t1	AT2G06105.aspartyl protease gag-polyprotein	n/a
contig200.g306.t1	AT2G06105.aspartyl protease gag-polyprotein	n/a
contig560.g1147.t1	AT2G06105.aspartyl protease gag-polyprotein	n/a
contig311.g21.t1	AT2G06105.aspartyl protease gag-polyprotein	n/a
contig546.g1335.t1	AT2G06105.aspartyl protease gag-polyprotein	n/a
contig155.g10.t1	AT2G06105.aspartyl protease gag-polyprotein	n/a
contig547.g505.t1	AT2G06105.aspartyl protease gag-polyprotein	n/a
contig199.g791.t1	AT2G06105.aspartyl protease gag-polyprotein	n/a
contig55.g78.t1	AT2G06105.aspartyl protease gag-polyprotein	n/a
contig549.g720.t1	AT2G06105.aspartyl protease gag-polyprotein	n/a
contig601.g11.t1	AT2G06105.aspartyl protease gag-polyprotein	n/a
contig294.g1067.t1	AT2G06105.aspartyl protease gag-polyprotein	n/a
contig558.g1409.t1	AT2G06105.aspartyl protease gag-polyprotein	n/a
contig659.g82.t1	AT2G06105.aspartyl protease gag-polyprotein	n/a
contig207.g466.t1	AT2G06105.aspartyl protease gag-polyprotein	n/a
contig107.g140.t1	AT2G06105.aspartyl protease gag-polyprotein	n/a
contig562.g79.t1	AT2G06105.aspartyl protease gag-polyprotein	n/a
contig691.g1112.t1	AT2G06105.aspartyl protease gag-polyprotein	n/a
contig222.g851.t1	AT2G06105.aspartyl protease gag-polyprotein	n/a
contig350.g48.t1	AT2G06105.aspartyl protease gag-polyprotein	n/a
contig691.g1066.t1	AT2G06105.aspartyl protease gag-polyprotein	n/a
contig217.g114.t1	AT2G06105.aspartyl protease gag-polyprotein	n/a
contig705.g40.t1	AT2G06105.aspartyl protease gag-polyprotein	n/a
contig213.g15.t1	AT2G06105.aspartyl protease gag-polyprotein	n/a
contig330.g577.t1	AT2G06105.aspartyl protease gag-polyprotein	n/a
contig691.g896.t1	AT2G06105.aspartyl protease gag-polyprotein	n/a
contig364.g387.t1	AT2G06105.aspartyl protease gag-polyprotein	GO:0004190,GO:0006508
contig100.g154.t1	AT2G06105.aspartyl protease gag-polyprotein	n/a
contig89.g1013.t1	AT2G06105.aspartyl protease gag-polyprotein	n/a
contig1.g1404.t1	AT2G06105.aspartyl protease gag-polyprotein	n/a
contig435.g42.t1	AT2G06105.aspartyl protease gag-polyprotein	n/a
contig569.g53.t1	AT2G06105.aspartyl protease gag-polyprotein	n/a
contig242.g32.t1	AT2G06105.aspartyl protease gag-polyprotein	n/a
contig554.g544.t1	AT2G06105.aspartyl protease gag-polyprotein	n/a
contig361.g101.t1	AT2G06105.aspartyl protease gag-polyprotein	n/a
contig294.g774.t1	AT2G06105.aspartyl protease gag-polyprotein	n/a
contig207.g1267.t1	AT2G06105.aspartyl protease gag-polyprotein	n/a
contig239.g15.t1	AT2G06105.aspartyl protease gag-polyprotein	n/a
contig167.g4.t1	AT2G06105.aspartyl protease gag-polyprotein	n/a
contig689.g36.t1	AT2G06105.aspartyl protease gag-polyprotein	n/a
contig119.g891.t1	AT2G06105.aspartyl protease gag-polyprotein	n/a
contig403.g2.t1	AT2G06105.aspartyl protease gag-polyprotein	n/a
contig560.g900.t1	AT2G06105.aspartyl protease gag-polyprotein	n/a
contig242.g30.t1	AT2G06105.aspartyl protease gag-polyprotein	n/a
contig47.g11.t1	AT2G06105.aspartyl protease gag-polyprotein	n/a
contig379.g18.t1	AT2G06105.aspartyl protease gag-polyprotein	n/a
contig549.g707.t1	AT2G06105.aspartyl protease gag-polyprotein	n/a
contig549.g740.t1	AT2G06105.aspartyl protease gag-polyprotein	n/a
contig159.g69.t1	AT2G06105.aspartyl protease gag-polyprotein	n/a
contig554.g468.t1	AT2G06105.aspartyl protease gag-polyprotein	n/a
contig112.g12.t1	AT2G06105.aspartyl protease gag-polyprotein	n/a
contig2.g20.t1	AT2G06105.aspartyl protease gag-polyprotein	n/a
contig558.g1284.t1	AT2G06105.aspartyl protease gag-polyprotein	n/a
contig108.g72.t1	AT2G06105.aspartyl protease gag-polyprotein	n/a
contig222.g1099.t1	AT2G06105.aspartyl protease gag-polyprotein	n/a
contig549.g1157.t1	AT2G06105.aspartyl protease gag-polyprotein	n/a
contig228.g146.t1	AT2G06105.aspartyl protease gag-polyprotein	n/a
contig703.g58.t1	AT2G06105.aspartyl protease gag-polyprotein	n/a
contig267.g1219.t1	AT2G06105.aspartyl protease gag-polyprotein	n/a
contig330.g1012.t1	AT2G06105.aspartyl protease gag-polyprotein	n/a
contig111.g112.t1	AT2G06105.aspartyl protease gag-polyprotein	n/a
contig89.g1264.t1	AT2G06105.aspartyl protease gag-polyprotein	n/a
contig89.g1433.t1	AT2G06105.aspartyl protease gag-polyprotein	n/a
contig199.g590.t1	AT2G06105.aspartyl protease gag-polyprotein	n/a
contig200.g282.t1	AT2G06105.aspartyl protease gag-polyprotein	n/a
contig495.g12.t1	AT2G06105.aspartyl protease gag-polyprotein	n/a
contig199.g792.t1	AT2G06105.aspartyl protease gag-polyprotein	n/a
contig562.g90.t1	AT2G06105.aspartyl protease gag-polyprotein	n/a
contig549.g899.t1	AT2G06105.aspartyl protease gag-polyprotein	n/a
contig558.g2090.t1	AT2G06105.aspartyl protease gag-polyprotein	n/a
contig155.g26.t1	AT2G06105.aspartyl protease gag-polyprotein	n/a
contig564.g579.t1	AT2G06105.aspartyl protease gag-polyprotein	n/a
contig298.g1.t1	AT2G06105.aspartyl protease gag-polyprotein	n/a
contig547.g602.t1	AT2G06105.aspartyl protease gag-polyprotein	n/a
contig544.g647.t1	AT2G06105.aspartyl protease gag-polyprotein	n/a
contig20.g35.t1	AT2G06105.aspartyl protease gag-polyprotein	n/a
contig364.g513.t1	AT2G06105.aspartyl protease gag-polyprotein	n/a
contig460.g2.t1	AT2G06105.aspartyl protease gag-polyprotein	n/a
contig108.g156.t1	AT2G06105.aspartyl protease gag-polyprotein	n/a
contig558.g1213.t1	AT2G06105.aspartyl protease gag-polyprotein	n/a
contig691.g1137.t1	AT2G06105.aspartyl protease gag-polyprotein	n/a
contig691.g1264.t1	AT2G06105.aspartyl protease gag-polyprotein	n/a
contig191.g372.t1	AT2G06105.aspartyl protease gag-polyprotein	n/a
contig94.g797.t1	AT2G06105.aspartyl protease gag-polyprotein	n/a
contig12.g22.t1	AT2G06105.aspartyl protease gag-polyprotein	n/a
contig1.g1668.t1	AT2G06105.aspartyl protease gag-polyprotein	n/a
contig119.g1325.t1	AT2G06105.aspartyl protease gag-polyprotein	n/a
contig133.g56.t1	AT2G06105.aspartyl protease gag-polyprotein	n/a
contig544.g850.t1	AT2G06105.aspartyl protease gag-polyprotein	n/a
contig546.g1466.t1	AT2G06105.aspartyl protease gag-polyprotein	n/a
contig544.g725.t1	AT2G06105.aspartyl protease gag-polyprotein	n/a
contig1.g1293.t1	AT2G06105.aspartyl protease gag-polyprotein	n/a
contig89.g1378.t1	AT2G06105.aspartyl protease gag-polyprotein	n/a
contig231.g51.t1	AT2G06105.aspartyl protease gag-polyprotein	n/a
contig222.g879.t1	AT2G06105.aspartyl protease gag-polyprotein	n/a
contig67.g57.t1	AT2G06105.aspartyl protease gag-polyprotein	n/a
contig199.g957.t1	AT2G06105.aspartyl protease gag-polyprotein	n/a
contig544.g59.t1	AT2G06105.aspartyl protease gag-polyprotein	n/a
contig94.g733.t1	AT2G06105.aspartyl protease gag-polyprotein	n/a
contig544.g68.t1	AT2G06105.aspartyl protease gag-polyprotein	n/a
contig544.g1298.t1	AT2G06105.aspartyl protease gag-polyprotein	n/a
contig294.g1208.t1	AT2G06105.aspartyl protease gag-polyprotein	n/a
contig294.g889.t1	AT2G06105.aspartyl protease gag-polyprotein	n/a
contig364.g472.t1	AT2G06105.aspartyl protease gag-polyprotein	n/a
contig1.g1743.t1	AT2G06105.aspartyl protease gag-polyprotein	n/a
contig191.g379.t1	AT2G06105.aspartyl protease gag-polyprotein	n/a
contig558.g2021.t1	AT2G06105.aspartyl protease gag-polyprotein	n/a
contig222.g909.t1	AT2G06105.aspartyl protease gag-polyprotein	n/a
contig548.g80.t1	AT2G06105.aspartyl protease gag-polyprotein	n/a
contig419.g51.t1	AT2G06105.aspartyl protease gag-polyprotein	n/a
contig546.g1742.t1	AT2G06105.aspartyl protease gag-polyprotein	n/a
contig94.g655.t1	AT2G06105.aspartyl protease gag-polyprotein	n/a
contig89.g620.t1	AT2G06105.aspartyl protease gag-polyprotein	n/a
contig852.g50.t1	AT2G06105.aspartyl protease gag-polyprotein	n/a
contig207.g461.t1	AT2G06105.aspartyl protease gag-polyprotein	n/a
contig119.g1405.t1	AT2G06105.aspartyl protease gag-polyprotein	n/a
contig140.g15.t1	AT2G06105.aspartyl protease gag-polyprotein	n/a
contig207.g1052.t1	AT2G06105.aspartyl protease gag-polyprotein	n/a
contig216.g56.t1	AT2G06105.aspartyl protease gag-polyprotein	n/a
contig2.g121.t1	AT2G06105.aspartyl protease gag-polyprotein	n/a
contig705.g474.t1	AT2G06105.aspartyl protease gag-polyprotein	n/a
contig582.g82.t1	AT2G06105.aspartyl protease gag-polyprotein	n/a
contig119.g887.t1	AT2G06105.aspartyl protease gag-polyprotein	n/a
contig689.g32.t1	AT2G06105.aspartyl protease gag-polyprotein	n/a
contig119.g888.t1	AT2G06105.aspartyl protease gag-polyprotein	n/a
contig331.g34.t1	AT2G06105.aspartyl protease gag-polyprotein	n/a
contig546.g2250.t1	AT2G06105.aspartyl protease gag-polyprotein	n/a
contig94.g749.t1	AT2G06105.aspartyl protease gag-polyprotein	n/a
contig46.g7.t1	AT2G06105.aspartyl protease gag-polyprotein	n/a
contig558.g2080.t1	AT2G06105.aspartyl protease gag-polyprotein	n/a
contig94.g318.t1	AT2G06105.aspartyl protease gag-polyprotein	n/a
contig364.g624.t1	AT2G06105.aspartyl protease gag-polyprotein	n/a
contig560.g1119.t1	AT2G06105.aspartyl protease gag-polyprotein	n/a
contig134.g16.t1	AT2G06105.aspartyl protease gag-polyprotein	n/a
contig564.g1342.t1	AT2G06105.aspartyl protease gag-polyprotein	n/a
contig199.g865.t1	AT2G06105.aspartyl protease gag-polyprotein	n/a
contig202.g25.t1	AT2G06105.aspartyl protease gag-polyprotein	n/a
contig76.g3.t1	AT2G06105.aspartyl protease gag-polyprotein	n/a
contig671.g4.t1	AT2G06105.aspartyl protease gag-polyprotein	n/a
contig344.g68.t1	AT2G06105.aspartyl protease gag-polyprotein	n/a
contig704.g220.t1	AT2G06105.aspartyl protease gag-polyprotein	n/a
contig556.g668.t1	AT2G06105.aspartyl protease gag-polyprotein	n/a
contig156.g166.t1	AT2G06105.aspartyl protease gag-polyprotein	n/a
contig691.g1070.t1	AT2G06105.aspartyl protease gag-polyprotein	n/a
contig218.g37.t1	AT2G06105.aspartyl protease gag-polyprotein	n/a
contig4.g87.t1	AT2G06105.aspartyl protease gag-polyprotein	n/a
contig1.g967.t1	AT2G06105.aspartyl protease gag-polyprotein	n/a
contig347.g96.t1	AT2G06105.aspartyl protease gag-polyprotein	n/a
contig242.g17.t1	AT2G06105.aspartyl protease gag-polyprotein	n/a
contig203.g21.t1	AT2G06105.aspartyl protease gag-polyprotein	n/a
contig549.g896.t1	AT2G06105.aspartyl protease gag-polyprotein	n/a
contig549.g894.t1	AT2G06105.aspartyl protease gag-polyprotein	n/a
contig46.g15.t1	AT2G06105.aspartyl protease gag-polyprotein	n/a
contig46.g18.t1	AT2G06105.aspartyl protease gag-polyprotein	n/a
contig89.g1235.t1	AT2G06105.aspartyl protease gag-polyprotein	n/a
contig665.g18.t1	AT2G06105.aspartyl protease gag-polyprotein	n/a
contig2.g142.t1	AT2G06105.aspartyl protease gag-polyprotein	n/a
contig1.g1288.t1	AT2G06105.aspartyl protease gag-polyprotein	n/a
contig97.g132.t1	AT2G06105.aspartyl protease gag-polyprotein	n/a
contig89.g407.t1	AT2G06105.aspartyl protease gag-polyprotein	n/a
contig267.g1069.t1	AT2G06105.aspartyl protease gag-polyprotein	n/a
contig564.g1321.t1	AT2G06105.aspartyl protease gag-polyprotein	n/a
contig155.g49.t1	AT2G06105.aspartyl protease gag-polyprotein	n/a
contig728.g945.t1	AT2G06105.aspartyl protease gag-polyprotein	n/a
contig119.g1524.t1	AT2G06105.aspartyl protease gag-polyprotein	n/a
contig138.g2.t1	AT2G06105.aspartyl protease gag-polyprotein	n/a
contig558.g26.t1	AT2G06105.aspartyl protease gag-polyprotein	n/a
contig176.g5.t1	AT2G06105.aspartyl protease gag-polyprotein	n/a
contig567.g18.t1	AT2G06105.aspartyl protease gag-polyprotein	n/a
contig197.g5.t1	AT2G06105.aspartyl protease gag-polyprotein	n/a
contig567.g487.t1	AT2G06105.aspartyl protease gag-polyprotein	n/a
contig4.g60.t1	AT2G06105.aspartyl protease gag-polyprotein	n/a
contig2.g292.t1	AT2G06105.aspartyl protease gag-polyprotein	n/a
contig564.g239.t1	AT2G06105.aspartyl protease gag-polyprotein	n/a
contig544.g973.t1	AT2G06105.aspartyl protease gag-polyprotein	n/a
contig547.g124.t1	AT2G06105.aspartyl protease gag-polyprotein	n/a
contig691.g841.t1	AT2G06105.aspartyl protease gag-polyprotein	n/a
contig560.g1155.t1	AT2G06105.aspartyl protease gag-polyprotein	n/a
contig111.g45.t1	AT2G06105.aspartyl protease gag-polyprotein	n/a
contig89.g1332.t1	AT2G06105.aspartyl protease gag-polyprotein	n/a
contig564.g242.t1	AT2G06105.aspartyl protease gag-polyprotein	n/a
contig1.g1606.t1	AT2G06105.aspartyl protease gag-polyprotein	n/a
contig294.g867.t1	AT2G06105.aspartyl protease gag-polyprotein	n/a
contig564.g1339.t1	AT2G06105.aspartyl protease gag-polyprotein	n/a
contig546.g1921.t1	AT2G06105.aspartyl protease gag-polyprotein	n/a
contig94.g1063.t1	AT2G06105.aspartyl protease gag-polyprotein	n/a
contig364.g37.t1	AT2G06105.aspartyl protease gag-polyprotein	n/a
contig564.g203.t1	AT2G06105.aspartyl protease gag-polyprotein	n/a
contig549.g1228.t1	AT2G06105.aspartyl protease gag-polyprotein	n/a
contig144.g12.t1	AT2G06105.aspartyl protease gag-polyprotein	n/a
contig560.g1137.t1	AT2G06105.aspartyl protease gag-polyprotein	n/a
contig691.g850.t1	AT2G06105.aspartyl protease gag-polyprotein	n/a
contig191.g116.t1	AT2G06105.aspartyl protease gag-polyprotein	n/a
contig311.g90.t1	AT2G06105.aspartyl protease gag-polyprotein	n/a
contig119.g1223.t1	AT2G06105.aspartyl protease gag-polyprotein	n/a
contig93.g140.t1	AT2G06105.aspartyl protease gag-polyprotein	n/a
contig119.g1541.t1	AT2G06105.aspartyl protease gag-polyprotein	GO:0004190,GO:0006508
contig465.g4.t1	AT2G06105.aspartyl protease gag-polyprotein	n/a
contig549.g925.t1	AT2G06105.aspartyl protease gag-polyprotein	n/a
contig156.g307.t1	AT2G06105.aspartyl protease gag-polyprotein	n/a
contig422.g14.t1	AT2G06105.aspartyl protease gag-polyprotein	n/a
contig89.g851.t1	AT2G06105.aspartyl protease gag-polyprotein	n/a
contig199.g789.t1	AT2G06105.aspartyl protease gag-polyprotein	n/a
contig217.g115.t1	AT2G06105.aspartyl protease gag-polyprotein	n/a
contig544.g1091.t1	AT2G06105.aspartyl protease gag-polyprotein	n/a
contig222.g1578.t1	AT2G06105.aspartyl protease gag-polyprotein	n/a
contig119.g1212.t1	AT2G06105.aspartyl protease gag-polyprotein	n/a
contig330.g897.t1	AT2G06105.aspartyl protease gag-polyprotein	n/a
contig349.g91.t1	AT2G06105.aspartyl protease gag-polyprotein	n/a
contig89.g942.t1	AT2G06105.aspartyl protease gag-polyprotein	n/a
contig107.g211.t1	AT2G06105.aspartyl protease gag-polyprotein	n/a
contig558.g2058.t1	AT2G06105.aspartyl protease gag-polyprotein	n/a
contig558.g611.t1	AT2G06105.aspartyl protease gag-polyprotein	n/a
contig558.g1417.t1	AT2G06105.aspartyl protease gag-polyprotein	n/a
contig659.g74.t1	AT2G06105.aspartyl protease gag-polyprotein	n/a
contig222.g847.t1	AT2G06105.aspartyl protease gag-polyprotein	n/a
contig320.g4.t1	AT2G06105.aspartyl protease gag-polyprotein	n/a
contig585.g140.t1	AT2G06105.aspartyl protease gag-polyprotein	n/a
contig2.g255.t1	AT2G06105.aspartyl protease gag-polyprotein	n/a
contig156.g488.t1	AT2G06105.aspartyl protease gag-polyprotein	n/a
contig557.g347.t1	AT2G06105.aspartyl protease gag-polyprotein	n/a
contig585.g2.t1	AT2G06105.aspartyl protease gag-polyprotein	n/a
contig546.g1754.t1	AT2G06105.aspartyl protease gag-polyprotein	n/a
contig558.g1408.t1	AT2G06105.aspartyl protease gag-polyprotein	n/a
contig659.g83.t1	AT2G06105.aspartyl protease gag-polyprotein	n/a
contig76.g15.t1	AT2G06105.aspartyl protease gag-polyprotein	n/a
contig207.g294.t1	AT2G06105.aspartyl protease gag-polyprotein	n/a
contig93.g55.t1	AT2G06105.aspartyl protease gag-polyprotein	n/a
contig1.g1625.t1	AT2G06105.aspartyl protease gag-polyprotein	n/a
contig199.g535.t1	AT2G06105.aspartyl protease gag-polyprotein	n/a
contig104.g91.t1	AT2G06105.aspartyl protease gag-polyprotein	n/a
contig558.g918.t1	AT2G06105.aspartyl protease gag-polyprotein	n/a
contig557.g110.t1	AT2G06105.aspartyl protease gag-polyprotein	n/a
contig156.g60.t1	AT2G06105.aspartyl protease gag-polyprotein	n/a
contig207.g1194.t1	AT2G06105.aspartyl protease gag-polyprotein	n/a
contig156.g266.t1	AT2G06105.aspartyl protease gag-polyprotein	n/a
contig569.g432.t1	AT2G06105.aspartyl protease gag-polyprotein	n/a
contig119.g1073.t1	AT2G06105.aspartyl protease gag-polyprotein	n/a
contig330.g786.t1	AT2G06105.aspartyl protease gag-polyprotein	n/a
contig294.g533.t1	AT2G06105.aspartyl protease gag-polyprotein	n/a
contig306.g208.t1	AT2G06105.aspartyl protease gag-polyprotein	n/a
contig549.g1072.t1	AT2G06105.aspartyl protease gag-polyprotein	n/a
contig567.g591.t1	AT2G06105.aspartyl protease gag-polyprotein	n/a
contig556.g261.t1	AT2G06105.aspartyl protease gag-polyprotein	n/a
contig507.g22.t1	AT2G06105.aspartyl protease gag-polyprotein	n/a
contig267.g1034.t1	AT2G06105.aspartyl protease gag-polyprotein	n/a
contig1.g1207.t1	AT2G06105.aspartyl protease gag-polyprotein	n/a
contig267.g1067.t1	AT2G06105.aspartyl protease gag-polyprotein	n/a
contig20.g7.t1	AT2G06105.aspartyl protease gag-polyprotein	n/a
contig1.g2041.t1	AT2G06105.aspartyl protease gag-polyprotein	n/a
contig404.g33.t1	AT2G06105.aspartyl protease gag-polyprotein	n/a
contig703.g53.t1	AT2G06105.aspartyl protease gag-polyprotein	n/a
contig549.g1356.t1	AT2G06105.aspartyl protease gag-polyprotein	n/a
contig718.g29.t1	AT2G06105.aspartyl protease gag-polyprotein	n/a
contig556.g206.t1	AT2G06105.aspartyl protease gag-polyprotein	n/a
contig428.g56.t1	AT2G06105.aspartyl protease gag-polyprotein	n/a
contig100.g177.t1	AT2G06105.aspartyl protease gag-polyprotein	n/a
contig23.g15.t1	AT2G06105.aspartyl protease gag-polyprotein	n/a
contig704.g221.t1	AT2G06105.aspartyl protease gag-polyprotein	n/a
contig275.g2.t1	AT2G06105.aspartyl protease gag-polyprotein	n/a
contig564.g502.t1	AT2G06105.aspartyl protease gag-polyprotein	n/a
contig549.g1225.t1	AT2G06105.aspartyl protease gag-polyprotein	n/a
contig557.g233.t1	AT2G06105.aspartyl protease gag-polyprotein	n/a
contig544.g278.t1	AT2G06105.aspartyl protease gag-polyprotein	n/a
contig298.g9.t1	AT2G06105.aspartyl protease gag-polyprotein	n/a
contig93.g202.t1	AT2G06105.aspartyl protease gag-polyprotein	n/a
contig558.g687.t1	AT2G06105.aspartyl protease gag-polyprotein	n/a
contig564.g586.t1	AT2G06105.aspartyl protease gag-polyprotein	n/a
contig691.g1400.t1	AT2G06105.aspartyl protease gag-polyprotein	n/a
contig156.g104.t1	AT2G06105.aspartyl protease gag-polyprotein	n/a
contig585.g291.t1	AT2G06105.aspartyl protease gag-polyprotein	n/a
contig207.g955.t1	AT2G06105.aspartyl protease gag-polyprotein	n/a
contig94.g331.t1	AT2G06105.aspartyl protease gag-polyprotein	n/a
contig364.g567.t1	AT2G06105.aspartyl protease gag-polyprotein	n/a
contig567.g175.t1	AT2G06105.aspartyl protease gag-polyprotein	n/a
contig544.g2787.t1	AT2G06105.aspartyl protease gag-polyprotein	n/a
contig22.g17.t1	AT2G06105.aspartyl protease gag-polyprotein	n/a
contig901.g32.t1	AT2G06105.aspartyl protease gag-polyprotein	n/a
contig404.g10.t1	AT2G06105.aspartyl protease gag-polyprotein	n/a
contig583.g2.t1	AT2G06105.aspartyl protease gag-polyprotein	n/a
contig564.g848.t1	AT2G06105.aspartyl protease gag-polyprotein	n/a
contig303.g182.t1	AT2G06105.aspartyl protease gag-polyprotein	n/a
contig94.g631.t1	AT2G06105.aspartyl protease gag-polyprotein	n/a
contig557.g111.t1	AT2G06105.aspartyl protease gag-polyprotein	n/a
contig158.g102.t1	AT2G06105.aspartyl protease gag-polyprotein	n/a
contig379.g1.t1	AT2G06105.aspartyl protease gag-polyprotein	n/a
contig569.g287.t1	AT2G06105.aspartyl protease gag-polyprotein	n/a
contig435.g317.t1	AT2G06105.aspartyl protease gag-polyprotein	n/a
contig546.g1419.t1	AT2G06105.aspartyl protease gag-polyprotein	n/a
contig691.g877.t1	AT2G06105.aspartyl protease gag-polyprotein	n/a
contig728.g333.t1	AT2G06105.aspartyl protease gag-polyprotein	n/a
contig558.g974.t1	AT2G06105.aspartyl protease gag-polyprotein	n/a
contig691.g1382.t1	AT2G06105.aspartyl protease gag-polyprotein	n/a
contig549.g1266.t1	AT2G06105.aspartyl protease gag-polyprotein	n/a
contig51.g41.t1	AT2G06105.aspartyl protease gag-polyprotein	n/a
contig119.g1199.t1	AT2G06105.aspartyl protease gag-polyprotein	n/a
contig128.g7.t1	AT2G06105.aspartyl protease gag-polyprotein	n/a
contig97.g131.t1	AT2G06105.aspartyl protease gag-polyprotein	n/a
contig89.g468.t1	AT2G06105.aspartyl protease gag-polyprotein	n/a
contig564.g288.t1	AT2G06105.aspartyl protease gag-polyprotein	n/a
contig291.g19.t1	AT2G06105.aspartyl protease gag-polyprotein	n/a
contig546.g2488.t1	AT2G06105.aspartyl protease gag-polyprotein	n/a
contig78.g30.t1	AT2G06105.aspartyl protease gag-polyprotein	n/a
contig588.g192.t1	AT2G06105.aspartyl protease gag-polyprotein	n/a
contig435.g40.t1	AT2G06105.aspartyl protease gag-polyprotein	n/a
contig691.g1448.t1	AT2G06105.aspartyl protease gag-polyprotein	n/a
contig344.g72.t1	AT2G06105.aspartyl protease gag-polyprotein	n/a
contig289.g39.t1	AT2G06105.aspartyl protease gag-polyprotein	n/a
contig361.g80.t1	AT2G06105.aspartyl protease gag-polyprotein	n/a
contig567.g644.t1	AT2G06105.aspartyl protease gag-polyprotein	n/a
contig356.g59.t1	AT2G06105.aspartyl protease gag-polyprotein	n/a
contig546.g1510.t1	AT2G06105.aspartyl protease gag-polyprotein	n/a
contig222.g1109.t1	AT2G06105.aspartyl protease gag-polyprotein	n/a
contig104.g34.t1	AT2G06105.aspartyl protease gag-polyprotein	n/a
contig2.g254.t1	AT2G06105.aspartyl protease gag-polyprotein	n/a
contig558.g979.t1	AT2G06105.aspartyl protease gag-polyprotein	n/a
contig546.g1418.t1	AT2G06105.aspartyl protease gag-polyprotein	n/a
contig12.g28.t1	AT2G06105.aspartyl protease gag-polyprotein	n/a
contig1.g1675.t1	AT2G06105.aspartyl protease gag-polyprotein	n/a
contig564.g692.t1	AT2G06105.aspartyl protease gag-polyprotein	n/a
contig731.g49.t1	AT2G06105.aspartyl protease gag-polyprotein	n/a
contig89.g397.t1	AT2G06105.aspartyl protease gag-polyprotein	n/a
contig97.g124.t1	AT2G06105.aspartyl protease gag-polyprotein	n/a
contig569.g128.t1	AT2G06105.aspartyl protease gag-polyprotein	n/a
contig435.g172.t1	AT2G06105.aspartyl protease gag-polyprotein	n/a
contig89.g835.t1	AT2G06105.aspartyl protease gag-polyprotein	n/a
contig558.g1299.t1	AT2G06105.aspartyl protease gag-polyprotein	n/a
contig108.g51.t1	AT2G06105.aspartyl protease gag-polyprotein	n/a
contig567.g315.t1	AT2G06105.aspartyl protease gag-polyprotein	n/a
contig546.g1476.t1	AT2G06105.aspartyl protease gag-polyprotein	n/a
contig1.g1323.t1	AT2G06105.aspartyl protease gag-polyprotein	n/a
contig564.g1354.t1	AT2G06105.aspartyl protease gag-polyprotein	n/a
contig245.g164.t1	AT2G06105.aspartyl protease gag-polyprotein	n/a
contig107.g79.t1	AT2G06105.aspartyl protease gag-polyprotein	n/a
contig89.g1103.t1	AT2G06105.aspartyl protease gag-polyprotein	n/a
contig558.g476.t1	AT2G06105.aspartyl protease gag-polyprotein	n/a
contig546.g1383.t1	AT2G06105.aspartyl protease gag-polyprotein	n/a
contig311.g66.t1	AT2G06105.aspartyl protease gag-polyprotein	n/a
contig558.g575.t1	AT2G06105.aspartyl protease gag-polyprotein	n/a
contig93.g102.t1	AT2G06105.aspartyl protease gag-polyprotein	n/a
contig93.g22.t1	AT2G06105.aspartyl protease gag-polyprotein	n/a
contig893.g16.t1	AT2G06105.aspartyl protease gag-polyprotein	n/a
contig199.g811.t1	AT2G06105.aspartyl protease gag-polyprotein	n/a
contig217.g141.t1	AT2G06105.aspartyl protease gag-polyprotein	n/a
contig567.g216.t1	AT2G06105.aspartyl protease gag-polyprotein	n/a
contig1.g1464.t1	AT2G06105.aspartyl protease gag-polyprotein	n/a
contig364.g9.t1	AT2G06105.aspartyl protease gag-polyprotein	n/a
contig94.g1092.t1	AT2G06105.aspartyl protease gag-polyprotein	n/a
contig207.g1201.t1	AT2G06105.aspartyl protease gag-polyprotein	n/a
contig197.g26.t1	AT2G06105.aspartyl protease gag-polyprotein	n/a
contig566.g139.t1	AT2G06105.aspartyl protease gag-polyprotein	n/a
contig569.g419.t1	AT2G06105.aspartyl protease gag-polyprotein	n/a
contig691.g659.t1	AT2G06105.aspartyl protease gag-polyprotein	n/a
contig151.g30.t1	AT2G06105.aspartyl protease gag-polyprotein	n/a
contig560.g657.t1	AT2G06105.aspartyl protease gag-polyprotein	n/a
contig691.g1381.t1	AT2G06105.aspartyl protease gag-polyprotein	n/a
contig267.g618.t1	AT2G06105.aspartyl protease gag-polyprotein	n/a
contig560.g608.t1	AT2G06105.aspartyl protease gag-polyprotein	n/a
contig84.g9.t1	AT2G06105.aspartyl protease gag-polyprotein	n/a
contig217.g19.t1	AT2G06105.aspartyl protease gag-polyprotein	n/a
contig199.g699.t1	AT2G06105.aspartyl protease gag-polyprotein	n/a
contig526.g18.t1	AT2G06105.aspartyl protease gag-polyprotein	n/a
contig191.g97.t1	AT2G06105.aspartyl protease gag-polyprotein	n/a
contig691.g815.t1	AT2G06105.aspartyl protease gag-polyprotein	n/a
contig320.g7.t1	AT2G06105.aspartyl protease gag-polyprotein	n/a
contig546.g1879.t1	AT2G06105.aspartyl protease gag-polyprotein	n/a
contig119.g1235.t1	AT2G06105.aspartyl protease gag-polyprotein	n/a
contig128.g41.t1	AT2G06105.aspartyl protease gag-polyprotein	n/a
contig81.g94.t1	AT2G06105.aspartyl protease gag-polyprotein	n/a
contig207.g688.t1	AT2G06105.aspartyl protease gag-polyprotein	n/a
contig549.g1347.t1	AT2G06105.aspartyl protease gag-polyprotein	n/a
contig94.g778.t1	AT2G06105.aspartyl protease gag-polyprotein	n/a
contig199.g539.t1	AT2G06105.aspartyl protease gag-polyprotein	n/a
contig200.g239.t1	AT2G06105.aspartyl protease gag-polyprotein	n/a
contig203.g22.t1	AT2G06105.aspartyl protease gag-polyprotein	n/a
contig93.g142.t1	AT2G06105.aspartyl protease gag-polyprotein	n/a
contig191.g663.t1	AT2G06105.aspartyl protease gag-polyprotein	n/a
contig691.g1638.t1	AT2G06105.aspartyl protease gag-polyprotein	n/a
contig294.g1085.t1	AT2G06105.aspartyl protease gag-polyprotein	n/a
contig1.g1820.t1	AT2G06105.aspartyl protease gag-polyprotein	n/a
contig728.g946.t1	AT2G06105.aspartyl protease gag-polyprotein	n/a
contig549.g612.t1	AT2G06105.aspartyl protease gag-polyprotein	n/a
contig544.g1198.t1	AT2G06105.aspartyl protease gag-polyprotein	n/a
contig556.g71.t1	AT2G06105.aspartyl protease gag-polyprotein	n/a
contig703.g80.t1	AT2G06105.aspartyl protease gag-polyprotein	n/a
contig560.g1168.t1	AT2G06105.aspartyl protease gag-polyprotein	n/a
contig119.g1171.t1	AT2G06105.aspartyl protease gag-polyprotein	n/a
contig200.g305.t1	AT2G06105.aspartyl protease gag-polyprotein	n/a
contig199.g614.t1	AT2G06105.aspartyl protease gag-polyprotein	n/a
contig569.g330.t1	AT2G06105.aspartyl protease gag-polyprotein	n/a
contig432.g4.t1	AT2G06105.aspartyl protease gag-polyprotein	n/a
contig228.g43.t1	AT2G06105.aspartyl protease gag-polyprotein	n/a
contig704.g222.t1	AT2G06105.aspartyl protease gag-polyprotein	n/a
contig267.g1068.t1	AT2G06105.aspartyl protease gag-polyprotein	n/a
contig546.g1720.t1	AT2G06105.aspartyl protease gag-polyprotein	n/a
contig67.g29.t1	AT2G06105.aspartyl protease gag-polyprotein	n/a
contig616.g10.t1	AT2G06105.aspartyl protease gag-polyprotein	n/a
contig560.g1204.t1	AT2G06105.aspartyl protease gag-polyprotein	n/a
contig256.g23.t1	AT2G06105.aspartyl protease gag-polyprotein	n/a
contig267.g624.t1	AT2G06105.aspartyl protease gag-polyprotein	n/a
contig28.g4.t1	AT2G06105.aspartyl protease gag-polyprotein	n/a
contig108.g89.t1	AT2G06105.aspartyl protease gag-polyprotein	n/a
contig558.g1269.t1	AT2G06105.aspartyl protease gag-polyprotein	n/a
contig544.g130.t1	AT2G06105.aspartyl protease gag-polyprotein	n/a
contig432.g24.t1	AT2G06105.aspartyl protease gag-polyprotein	n/a
contig549.g477.t1	AT2G06105.aspartyl protease gag-polyprotein	n/a
contig402.g26.t1	AT2G06105.aspartyl protease gag-polyprotein	n/a
contig341.g33.t1	AT2G06105.aspartyl protease gag-polyprotein	n/a
contig330.g556.t1	AT2G06105.aspartyl protease gag-polyprotein	n/a
contig222.g1388.t1	AT2G06105.aspartyl protease gag-polyprotein	n/a
contig728.g98.t1	AT2G06105.aspartyl protease gag-polyprotein	n/a
contig547.g354.t1	AT2G06105.aspartyl protease gag-polyprotein	n/a
contig242.g22.t1	AT2G06105.aspartyl protease gag-polyprotein	n/a
contig544.g464.t1	AT2G06105.aspartyl protease gag-polyprotein	n/a
contig89.g778.t1	AT2G06105.aspartyl protease gag-polyprotein	n/a
contig98.g24.t1	AT2G06105.aspartyl protease gag-polyprotein	n/a
contig569.g176.t1	AT2G06105.aspartyl protease gag-polyprotein	n/a
contig100.g186.t1	AT2G06105.aspartyl protease gag-polyprotein	n/a
contig419.g34.t1	AT2G06105.aspartyl protease gag-polyprotein	n/a
contig23.g18.t1	AT2G06105.aspartyl protease gag-polyprotein	n/a
contig704.g70.t1	AT2G06105.aspartyl protease gag-polyprotein	n/a
contig330.g507.t1	AT2G06105.aspartyl protease gag-polyprotein	n/a
contig94.g1020.t1	AT2G06105.aspartyl protease gag-polyprotein	n/a
contig104.g97.t1	AT2G06105.aspartyl protease gag-polyprotein	n/a
contig558.g912.t1	AT2G06105.aspartyl protease gag-polyprotein	n/a
contig311.g38.t1	AT2G06105.aspartyl protease gag-polyprotein	n/a
contig546.g2213.t1	AT2G06105.aspartyl protease gag-polyprotein	n/a
contig302.g292.t1	AT2G06105.aspartyl protease gag-polyprotein	n/a
contig222.g1298.t1	AT2G06105.aspartyl protease gag-polyprotein	n/a
contig156.g439.t1	AT2G06105.aspartyl protease gag-polyprotein	n/a
contig158.g115.t1	AT2G06105.aspartyl protease gag-polyprotein	n/a
contig728.g451.t1	AT2G06105.aspartyl protease gag-polyprotein	n/a
contig544.g1251.t1	AT2G06105.aspartyl protease gag-polyprotein	n/a
contig191.g279.t1	AT2G06105.aspartyl protease gag-polyprotein	n/a
contig1.g1280.t1	AT2G06105.aspartyl protease gag-polyprotein	n/a
contig560.g1194.t1	AT2G06105.aspartyl protease gag-polyprotein	n/a
contig364.g284.t1	AT2G06105.aspartyl protease gag-polyprotein	n/a
contig267.g1213.t1	AT2G06105.aspartyl protease gag-polyprotein	n/a
contig435.g178.t1	AT2G06105.aspartyl protease gag-polyprotein	n/a
contig297.g60.t1	AT2G06105.aspartyl protease gag-polyprotein	n/a
contig569.g133.t1	AT2G06105.aspartyl protease gag-polyprotein	n/a
contig435.g142.t1	AT2G06105.aspartyl protease gag-polyprotein	n/a
contig330.g692.t1	AT2G06105.aspartyl protease gag-polyprotein	n/a
contig223.g12.t1	AT2G06105.aspartyl protease gag-polyprotein	n/a
contig222.g1372.t1	AT2G06105.aspartyl protease gag-polyprotein	n/a
contig728.g470.t1	AT2G06105.aspartyl protease gag-polyprotein	n/a
contig94.g465.t1	AT2G06105.aspartyl protease gag-polyprotein	n/a
contig207.g1284.t1	AT2G06105.aspartyl protease gag-polyprotein	n/a
contig557.g294.t1	AT2G06105.aspartyl protease gag-polyprotein	n/a
contig546.g2120.t1	AT2G06105.aspartyl protease gag-polyprotein	n/a
contig199.g480.t1	AT2G06105.aspartyl protease gag-polyprotein	n/a
contig460.g33.t1	AT2G06105.aspartyl protease gag-polyprotein	n/a
contig691.g1758.t1	AT2G06105.aspartyl protease gag-polyprotein	n/a
contig703.g6.t1	AT2G06105.aspartyl protease gag-polyprotein	n/a
contig217.g23.t1	AT2G06105.aspartyl protease gag-polyprotein	n/a
contig556.g131.t1	AT2G06105.aspartyl protease gag-polyprotein	n/a
contig108.g121.t1	AT2G06105.aspartyl protease gag-polyprotein	n/a
contig81.g101.t1	AT2G06105.aspartyl protease gag-polyprotein	n/a
contig558.g1242.t1	AT2G06105.aspartyl protease gag-polyprotein	n/a
contig104.g35.t1	AT2G06105.aspartyl protease gag-polyprotein	n/a
contig564.g1329.t1	AT2G06105.aspartyl protease gag-polyprotein	n/a
contig93.g115.t1	AT2G06105.aspartyl protease gag-polyprotein	n/a
contig302.g68.t1	AT2G06105.aspartyl protease gag-polyprotein	n/a
contig94.g1027.t1	AT2G06105.aspartyl protease gag-polyprotein	n/a
contig191.g390.t1	AT2G06105.aspartyl protease gag-polyprotein	n/a
contig691.g801.t1	AT2G06105.aspartyl protease gag-polyprotein	n/a
contig308.g16.t1	AT2G06105.aspartyl protease gag-polyprotein	n/a
contig546.g1288.t1	AT2G06105.aspartyl protease gag-polyprotein	n/a
contig119.g986.t1	AT2G06105.aspartyl protease gag-polyprotein	n/a
contig94.g463.t1	AT2G06105.aspartyl protease gag-polyprotein	n/a
contig94.g1097.t1	AT2G06105.aspartyl protease gag-polyprotein	n/a
contig103.g17.t1	AT2G06105.aspartyl protease gag-polyprotein	n/a
contig228.g25.t1	AT2G06105.aspartyl protease gag-polyprotein	n/a
contig222.g961.t1	AT2G06105.aspartyl protease gag-polyprotein	n/a
contig585.g66.t1	AT2G06105.aspartyl protease gag-polyprotein	n/a
contig728.g206.t1	AT2G06105.aspartyl protease gag-polyprotein	n/a
contig142.g17.t1	AT2G06105.aspartyl protease gag-polyprotein	n/a
contig1.g1087.t1	AT2G06105.aspartyl protease gag-polyprotein	n/a
contig231.g20.t1	AT2G06105.aspartyl protease gag-polyprotein	n/a
contig108.g136.t1	AT2G06105.aspartyl protease gag-polyprotein	n/a
contig119.g948.t1	AT2G06105.aspartyl protease gag-polyprotein	n/a
contig419.g40.t1	AT2G06105.aspartyl protease gag-polyprotein	n/a
contig556.g331.t1	AT2G06105.aspartyl protease gag-polyprotein	n/a
contig294.g1204.t1	AT2G06105.aspartyl protease gag-polyprotein	n/a
contig294.g1064.t1	AT2G06105.aspartyl protease gag-polyprotein	n/a
contig852.g31.t1	AT2G06105.aspartyl protease gag-polyprotein	n/a
contig569.g90.t1	AT2G06105.aspartyl protease gag-polyprotein	n/a
contig435.g128.t1	AT2G06105.aspartyl protease gag-polyprotein	n/a
contig422.g10.t1	AT2G06105.aspartyl protease gag-polyprotein	n/a
contig311.g57.t1	AT2G06105.aspartyl protease gag-polyprotein	n/a
contig435.g129.t1	AT2G06105.aspartyl protease gag-polyprotein	n/a
contig560.g1102.t1	AT2G06105.aspartyl protease gag-polyprotein	n/a
contig222.g922.t1	AT2G06105.aspartyl protease gag-polyprotein	n/a
contig267.g828.t1	AT2G06105.aspartyl protease gag-polyprotein	n/a
contig546.g1799.t1	AT2G06105.aspartyl protease gag-polyprotein	n/a
contig81.g23.t1	AT2G06105.aspartyl protease gag-polyprotein	n/a
contig231.g79.t1	AT2G06105.aspartyl protease gag-polyprotein	n/a
contig294.g715.t1	AT2G06105.aspartyl protease gag-polyprotein	n/a
contig564.g269.t1	AT2G06105.aspartyl protease gag-polyprotein	n/a
contig582.g55.t1	AT2G06105.aspartyl protease gag-polyprotein	n/a
contig556.g10.t1	AT2G06105.aspartyl protease gag-polyprotein	n/a
contig555.g23.t1	AT2G06105.aspartyl protease gag-polyprotein	n/a
contig170.g9.t1	AT2G06105.aspartyl protease gag-polyprotein	n/a
contig207.g1055.t1	AT2G06105.aspartyl protease gag-polyprotein	n/a
contig576.g346.t1	AT2G06105.aspartyl protease gag-polyprotein	n/a
contig222.g870.t1	AT2G06105.aspartyl protease gag-polyprotein	n/a
contig231.g34.t1	AT2G06105.aspartyl protease gag-polyprotein	n/a
contig48.g7.t1	AT2G06105.aspartyl protease gag-polyprotein	n/a
contig549.g951.t1	AT2G06105.aspartyl protease gag-polyprotein	n/a
contig289.g49.t1	AT2G06105.aspartyl protease gag-polyprotein	n/a
contig728.g476.t1	AT2G06105.aspartyl protease gag-polyprotein	n/a
contig544.g2811.t1	AT2G06105.aspartyl protease gag-polyprotein	n/a
contig404.g283.t1	AT2G06105.aspartyl protease gag-polyprotein	n/a
contig80.g57.t1	AT2G06105.aspartyl protease gag-polyprotein	n/a
contig546.g2338.t1	AT2G06105.aspartyl protease gag-polyprotein	n/a
contig547.g252.t1	AT2G06105.aspartyl protease gag-polyprotein	n/a
contig544.g389.t1	AT2G06105.aspartyl protease gag-polyprotein	n/a
contig766.g23.t1	AT2G06105.aspartyl protease gag-polyprotein	n/a
contig546.g1044.t1	AT2G06105.aspartyl protease gag-polyprotein	n/a
contig89.g1063.t1	AT2G06105.aspartyl protease gag-polyprotein	n/a
contig549.g902.t1	AT2G06105.aspartyl protease gag-polyprotein	n/a
contig197.g36.t1	AT2G06105.aspartyl protease gag-polyprotein	n/a
contig566.g131.t1	AT2G06105.aspartyl protease gag-polyprotein	n/a
contig275.g73.t1	AT2G06105.aspartyl protease gag-polyprotein	n/a
contig691.g1048.t1	AT2G06105.aspartyl protease gag-polyprotein	n/a
contig294.g908.t1	AT2G06105.aspartyl protease gag-polyprotein	n/a
contig207.g1188.t1	AT2G06105.aspartyl protease gag-polyprotein	n/a
contig569.g219.t1	AT2G06105.aspartyl protease gag-polyprotein	n/a
contig89.g1109.t1	AT2G06105.aspartyl protease gag-polyprotein	n/a
contig94.g548.t1	AT2G06105.aspartyl protease gag-polyprotein	n/a
contig489.g26.t1	AT2G06105.aspartyl protease gag-polyprotein	n/a
contig560.g859.t1	AT2G06105.aspartyl protease gag-polyprotein	n/a
contig1.g1489.t1	AT2G06105.aspartyl protease gag-polyprotein	n/a
contig585.g72.t1	AT2G06105.aspartyl protease gag-polyprotein	n/a
contig67.g27.t1	AT2G06105.aspartyl protease gag-polyprotein	n/a
contig585.g62.t1	AT2G06105.aspartyl protease gag-polyprotein	n/a
contig422.g64.t1	AT2G06105.aspartyl protease gag-polyprotein	n/a
contig547.g369.t1	AT2G06105.aspartyl protease gag-polyprotein	n/a
contig544.g492.t1	AT2G06105.aspartyl protease gag-polyprotein	n/a
contig705.g513.t1	AT2G06105.aspartyl protease gag-polyprotein	n/a
contig546.g1715.t1	AT2G06105.aspartyl protease gag-polyprotein	n/a
contig558.g2156.t1	AT2G06105.aspartyl protease gag-polyprotein	n/a
contig1.g1744.t1	AT2G06105.aspartyl protease gag-polyprotein	n/a
contig671.g79.t1	AT2G06105.aspartyl protease gag-polyprotein	n/a
contig89.g1472.t1	AT2G06105.aspartyl protease gag-polyprotein	n/a
contig89.g790.t1	AT2G06105.aspartyl protease gag-polyprotein	n/a
contig546.g1108.t1	AT2G06105.aspartyl protease gag-polyprotein	n/a
contig264.g15.t1	AT2G06105.aspartyl protease gag-polyprotein	n/a
contig428.g40.t1	AT2G06105.aspartyl protease gag-polyprotein	n/a
contig584.g65.t1	AT2G06105.aspartyl protease gag-polyprotein	n/a
contig691.g1510.t1	AT2G06105.aspartyl protease gag-polyprotein	n/a
contig89.g902.t1	AT2G06105.aspartyl protease gag-polyprotein	n/a
contig89.g1547.t1	AT2G06105.aspartyl protease gag-polyprotein	n/a
contig294.g646.t1	AT2G06105.aspartyl protease gag-polyprotein	n/a
contig191.g614.t1	AT2G06105.aspartyl protease gag-polyprotein	n/a
contig569.g484.t1	AT2G06105.aspartyl protease gag-polyprotein	n/a
contig115.g16.t1	AT2G06105.aspartyl protease gag-polyprotein	n/a
contig89.g1755.t1	AT2G06105.aspartyl protease gag-polyprotein	n/a
contig564.g980.t1	AT2G06105.aspartyl protease gag-polyprotein	n/a
contig216.g26.t1	AT2G06105.aspartyl protease gag-polyprotein	n/a
contig691.g973.t1	AT2G06105.aspartyl protease gag-polyprotein	n/a
contig546.g2028.t1	AT2G06105.aspartyl protease gag-polyprotein	n/a
contig728.g489.t1	AT2G06105.aspartyl protease gag-polyprotein	n/a
contig89.g1306.t1	AT2G06105.aspartyl protease gag-polyprotein	n/a
contig111.g74.t1	AT2G06105.aspartyl protease gag-polyprotein	n/a
contig671.g59.t1	AT2G06105.aspartyl protease gag-polyprotein	n/a
contig1.g1948.t1	AT2G06105.aspartyl protease gag-polyprotein	GO:0004190,GO:0006508
contig560.g1019.t1	AT2G06105.aspartyl protease gag-polyprotein	n/a
contig564.g628.t1	AT2G06105.aspartyl protease gag-polyprotein	n/a
contig298.g59.t1	AT2G06105.aspartyl protease gag-polyprotein	n/a
contig167.g26.t1	AT2G06105.aspartyl protease gag-polyprotein	n/a
contig76.g16.t1	AT2G06105.aspartyl protease gag-polyprotein	n/a
contig691.g1511.t1	AT2G06105.aspartyl protease gag-polyprotein	n/a
contig544.g1295.t1	AT2G06105.aspartyl protease gag-polyprotein	n/a
contig544.g169.t1	AT2G06105.aspartyl protease gag-polyprotein	n/a
contig89.g1470.t1	AT2G06105.aspartyl protease gag-polyprotein	n/a
contig705.g203.t1	AT2G06105.aspartyl protease gag-polyprotein	n/a
contig544.g211.t1	AT2G06105.aspartyl protease gag-polyprotein	n/a
contig692.g70.t1	AT2G06105.aspartyl protease gag-polyprotein	n/a
contig564.g145.t1	AT2G06105.aspartyl protease gag-polyprotein	n/a
contig94.g503.t1	AT2G06105.aspartyl protease gag-polyprotein	n/a
contig691.g1813.t1	AT2G06105.aspartyl protease gag-polyprotein	n/a
contig89.g824.t1	AT2G06105.aspartyl protease gag-polyprotein	n/a
contig207.g625.t1	AT2G06105.aspartyl protease gag-polyprotein	n/a
contig558.g1501.t1	AT2G06105.aspartyl protease gag-polyprotein	n/a
contig659.g14.t1	AT2G06105.aspartyl protease gag-polyprotein	n/a
contig691.g1139.t1	AT2G06105.aspartyl protease gag-polyprotein	n/a
contig207.g898.t1	AT2G06105.aspartyl protease gag-polyprotein	n/a
contig705.g134.t1	AT2G06105.aspartyl protease gag-polyprotein	n/a
contig331.g52.t1	AT2G06105.aspartyl protease gag-polyprotein	n/a
contig558.g1617.t1	AT2G06105.aspartyl protease gag-polyprotein	n/a
contig728.g281.t1	AT2G06105.aspartyl protease gag-polyprotein	n/a
contig361.g65.t1	AT2G06105.aspartyl protease gag-polyprotein	n/a
contig46.g8.t1	AT2G06105.aspartyl protease gag-polyprotein	n/a
contig289.g12.t1	AT2G06105.aspartyl protease gag-polyprotein	n/a
contig247.g17.t1	AT2G06105.aspartyl protease gag-polyprotein	n/a
contig560.g772.t1	AT2G06105.aspartyl protease gag-polyprotein	n/a
contig93.g58.t1	AT2G06105.aspartyl protease gag-polyprotein	n/a
contig349.g3.t1	AT2G06105.aspartyl protease gag-polyprotein	n/a
contig242.g18.t1	AT2G06105.aspartyl protease gag-polyprotein	n/a
contig560.g885.t1	AT2G06105.aspartyl protease gag-polyprotein	n/a
contig1.g1369.t1	AT2G06105.aspartyl protease gag-polyprotein	n/a
contig447.g15.t1	AT2G06105.aspartyl protease gag-polyprotein	n/a
contig569.g637.t1	AT2G06105.aspartyl protease gag-polyprotein	n/a
contig1.g1564.t1	AT2G06105.aspartyl protease gag-polyprotein	n/a
contig199.g591.t1	AT2G06105.aspartyl protease gag-polyprotein	n/a
contig182.g18.t1	AT2G06105.aspartyl protease gag-polyprotein	n/a
contig245.g126.t1	AT2G06105.aspartyl protease gag-polyprotein	n/a
contig89.g1355.t1	AT2G06105.aspartyl protease gag-polyprotein	n/a
contig556.g170.t1	AT2G06105.aspartyl protease gag-polyprotein	n/a
contig51.g9.t1	AT2G06105.aspartyl protease gag-polyprotein	n/a
contig801.g51.t1	AT2G06105.aspartyl protease gag-polyprotein	n/a
contig61.g18.t1	AT2G06105.aspartyl protease gag-polyprotein	n/a
contig158.g51.t1	AT2G06105.aspartyl protease gag-polyprotein	n/a
contig544.g943.t1	AT2G06105.aspartyl protease gag-polyprotein	n/a
contig294.g907.t1	AT2G06105.aspartyl protease gag-polyprotein	n/a
contig89.g681.t1	AT2G06105.aspartyl protease gag-polyprotein	n/a
contig1.g1368.t1	AT2G06105.aspartyl protease gag-polyprotein	n/a
contig94.g526.t1	AT2G06105.aspartyl protease gag-polyprotein	n/a
contig309.g33.t1	AT2G06105.aspartyl protease gag-polyprotein	n/a
contig267.g783.t1	AT2G06105.aspartyl protease gag-polyprotein	n/a
contig219.g11.t1	AT2G06105.aspartyl protease gag-polyprotein	n/a
contig544.g484.t1	AT2G06105.aspartyl protease gag-polyprotein	n/a
contig207.g1093.t1	AT2G06105.aspartyl protease gag-polyprotein	n/a
contig89.g1064.t1	AT2G06105.aspartyl protease gag-polyprotein	n/a
contig207.g668.t1	AT2G06105.aspartyl protease gag-polyprotein	n/a
contig99.g25.t1	AT2G06105.aspartyl protease gag-polyprotein	n/a
contig89.g811.t1	AT2G06105.aspartyl protease gag-polyprotein	n/a
contig546.g1739.t1	AT2G06105.aspartyl protease gag-polyprotein	n/a
contig67.g53.t1	AT2G06105.aspartyl protease gag-polyprotein	n/a
contig89.g1458.t1	AT2G06105.aspartyl protease gag-polyprotein	n/a
contig306.g19.t1	AT2G06105.aspartyl protease gag-polyprotein	n/a
contig294.g722.t1	AT2G06105.aspartyl protease gag-polyprotein	n/a
contig294.g870.t1	AT2G06105.aspartyl protease gag-polyprotein	n/a
contig789.g69.t1	AT2G06105.aspartyl protease gag-polyprotein	n/a
contig705.g354.t1	AT2G06105.aspartyl protease gag-polyprotein	n/a
contig330.g1002.t1	AT2G06105.aspartyl protease gag-polyprotein	n/a
contig422.g13.t1	AT2G06105.aspartyl protease gag-polyprotein	n/a
contig94.g691.t1	AT2G06105.aspartyl protease gag-polyprotein	n/a
contig222.g827.t1	AT2G06105.aspartyl protease gag-polyprotein	n/a
contig728.g339.t1	AT2G06105.aspartyl protease gag-polyprotein	n/a
contig549.g514.t1	AT2G06105.aspartyl protease gag-polyprotein	n/a
contig133.g22.t1	AT2G06105.aspartyl protease gag-polyprotein	n/a
contig119.g1358.t1	AT2G06105.aspartyl protease gag-polyprotein	n/a
contig207.g1177.t1	AT2G06105.aspartyl protease gag-polyprotein	n/a
contig94.g687.t1	AT2G06105.aspartyl protease gag-polyprotein	n/a
contig94.g692.t1	AT2G06105.aspartyl protease gag-polyprotein	n/a
contig546.g2263.t1	AT2G06105.aspartyl protease gag-polyprotein	n/a
contig435.g66.t1	AT2G06105.aspartyl protease gag-polyprotein	n/a
contig1.g1800.t1	AT2G06105.aspartyl protease gag-polyprotein	n/a
contig1.g1490.t1	AT2G06105.aspartyl protease gag-polyprotein	n/a
contig191.g364.t1	AT2G06105.aspartyl protease gag-polyprotein	n/a
contig560.g855.t1	AT2G06105.aspartyl protease gag-polyprotein	n/a
contig330.g966.t1	AT2G06105.aspartyl protease gag-polyprotein	n/a
contig546.g2160.t1	AT2G06105.aspartyl protease gag-polyprotein	n/a
contig852.g51.t1	AT2G06105.aspartyl protease gag-polyprotein	n/a
contig567.g359.t1	AT2G06105.aspartyl protease gag-polyprotein	n/a
contig366.g10.t1	AT2G06105.aspartyl protease gag-polyprotein	n/a
contig43.g15.t1	AT2G06105.aspartyl protease gag-polyprotein	n/a
contig544.g902.t1	AT2G06105.aspartyl protease gag-polyprotein	n/a
contig155.g6.t1	AT2G06105.aspartyl protease gag-polyprotein	n/a
contig569.g51.t1	AT2G06105.aspartyl protease gag-polyprotein	n/a
contig585.g679.t1	AT2G06105.aspartyl protease gag-polyprotein	n/a
contig89.g1120.t1	AT2G06105.aspartyl protease gag-polyprotein	n/a
contig107.g62.t1	AT2G06105.aspartyl protease gag-polyprotein	n/a
contig89.g789.t1	AT2G06105.aspartyl protease gag-polyprotein	n/a
contig546.g2310.t1	AT2G06105.aspartyl protease gag-polyprotein	n/a
contig544.g1281.t1	AT2G06105.aspartyl protease gag-polyprotein	n/a
contig585.g25.t1	AT2G06105.aspartyl protease gag-polyprotein	n/a
contig200.g321.t1	AT2G06105.aspartyl protease gag-polyprotein	n/a
contig199.g622.t1	AT2G06105.aspartyl protease gag-polyprotein	n/a
contig544.g2622.t1	AT2G06105.aspartyl protease gag-polyprotein	n/a
contig311.g12.t1	AT2G06105.aspartyl protease gag-polyprotein	n/a
contig546.g1327.t1	AT2G06105.aspartyl protease gag-polyprotein	n/a
contig427.g12.t1	AT2G06105.aspartyl protease gag-polyprotein	n/a
contig418.g493.t1	AT2G06105.aspartyl protease gag-polyprotein	n/a
contig546.g2081.t1	AT2G06105.aspartyl protease gag-polyprotein	n/a
contig2.g210.t1	AT2G06105.aspartyl protease gag-polyprotein	n/a
contig81.g84.t1	AT2G06105.aspartyl protease gag-polyprotein	n/a
contig546.g1873.t1	AT2G06105.aspartyl protease gag-polyprotein	n/a
contig585.g84.t1	AT2G06105.aspartyl protease gag-polyprotein	n/a
contig422.g34.t1	AT2G06105.aspartyl protease gag-polyprotein	n/a
contig217.g29.t1	AT2G06105.aspartyl protease gag-polyprotein	n/a
contig94.g1039.t1	AT2G06105.aspartyl protease gag-polyprotein	n/a
contig199.g703.t1	AT2G06105.aspartyl protease gag-polyprotein	n/a
contig45.g72.t1	AT2G06105.aspartyl protease gag-polyprotein	n/a
contig549.g829.t1	AT2G06105.aspartyl protease gag-polyprotein	n/a
contig294.g864.t1	AT2G06105.aspartyl protease gag-polyprotein	n/a
contig558.g1143.t1	AT2G06105.aspartyl protease gag-polyprotein	n/a
contig728.g820.t1	AT2G06105.aspartyl protease gag-polyprotein	n/a
contig207.g213.t1	AT2G06105.aspartyl protease gag-polyprotein	n/a
contig218.g91.t1	AT2G06105.aspartyl protease gag-polyprotein	n/a
contig1.g1069.t1	AT2G06105.aspartyl protease gag-polyprotein	n/a
contig408.g31.t1	AT2G06105.aspartyl protease gag-polyprotein	n/a
contig311.g56.t1	AT2G06105.aspartyl protease gag-polyprotein	n/a
contig94.g917.t1	AT2G06105.aspartyl protease gag-polyprotein	n/a
contig546.g1809.t1	AT2G06105.aspartyl protease gag-polyprotein	n/a
contig81.g32.t1	AT2G06105.aspartyl protease gag-polyprotein	n/a
contig119.g1497.t1	AT2G06105.aspartyl protease gag-polyprotein	n/a
contig544.g1197.t1	AT2G06105.aspartyl protease gag-polyprotein	n/a
contig330.g305.t1	AT2G06105.aspartyl protease gag-polyprotein	n/a
contig140.g16.t1	AT2G06105.aspartyl protease gag-polyprotein	n/a
contig777.g3.t1	AT2G06105.aspartyl protease gag-polyprotein	n/a
contig267.g1258.t1	AT2G06105.aspartyl protease gag-polyprotein	n/a
contig349.g95.t1	AT2G06105.aspartyl protease gag-polyprotein	n/a
contig156.g105.t1	AT2G06105.aspartyl protease gag-polyprotein	n/a
contig330.g609.t1	AT2G06105.aspartyl protease gag-polyprotein	n/a
contig231.g76.t1	AT2G06105.aspartyl protease gag-polyprotein	n/a
contig435.g318.t1	AT2G06105.aspartyl protease gag-polyprotein	n/a
contig156.g340.t1	AT2G06105.aspartyl protease gag-polyprotein	n/a
contig294.g862.t1	AT2G06105.aspartyl protease gag-polyprotein	n/a
contig267.g1250.t1	AT2G06105.aspartyl protease gag-polyprotein	n/a
contig222.g920.t1	AT2G06105.aspartyl protease gag-polyprotein	n/a
contig789.g89.t1	AT2G06105.aspartyl protease gag-polyprotein	n/a
contig294.g716.t1	AT2G06105.aspartyl protease gag-polyprotein	n/a
contig94.g1074.t1	AT2G06105.aspartyl protease gag-polyprotein	n/a
contig546.g1353.t1	AT2G06105.aspartyl protease gag-polyprotein	n/a
contig294.g1066.t1	AT2G06105.aspartyl protease gag-polyprotein	n/a
contig133.g46.t1	AT2G06105.aspartyl protease gag-polyprotein	n/a
contig546.g1716.t1	AT2G06105.aspartyl protease gag-polyprotein	n/a
contig119.g1333.t1	AT2G06105.aspartyl protease gag-polyprotein	n/a
contig94.g505.t1	AT2G06105.aspartyl protease gag-polyprotein	n/a
contig728.g149.t1	AT2G06105.aspartyl protease gag-polyprotein	n/a
contig156.g65.t1	AT2G06105.aspartyl protease gag-polyprotein	n/a
contig228.g135.t1	AT2G06105.aspartyl protease gag-polyprotein	n/a
contig222.g1088.t1	AT2G06105.aspartyl protease gag-polyprotein	n/a
contig228.g145.t1	AT2G06105.aspartyl protease gag-polyprotein	n/a
contig356.g6.t1	AT2G06105.aspartyl protease gag-polyprotein	n/a
contig568.g57.t1	AT2G06105.aspartyl protease gag-polyprotein	n/a
contig549.g1162.t1	AT2G06105.aspartyl protease gag-polyprotein	n/a
contig55.g83.t1	AT2G06105.aspartyl protease gag-polyprotein	n/a
contig245.g72.t1	AT2G06105.aspartyl protease gag-polyprotein	n/a
contig549.g1221.t1	AT2G06105.aspartyl protease gag-polyprotein	n/a
contig549.g1344.t1	AT2G06105.aspartyl protease gag-polyprotein	n/a
contig89.g711.t1	AT2G06105.aspartyl protease gag-polyprotein	n/a
contig100.g189.t1	AT2G06105.aspartyl protease gag-polyprotein	n/a
contig556.g203.t1	AT2G06105.aspartyl protease gag-polyprotein	n/a
contig718.g25.t1	AT2G06105.aspartyl protease gag-polyprotein	n/a
contig402.g28.t1	AT2G06105.aspartyl protease gag-polyprotein	n/a
contig549.g472.t1	AT2G06105.aspartyl protease gag-polyprotein	n/a
contig46.g17.t1	AT2G06105.aspartyl protease gag-polyprotein	n/a
contig207.g1092.t1	AT2G06105.aspartyl protease gag-polyprotein	n/a
contig267.g1121.t1	AT2G06105.aspartyl protease gag-polyprotein	n/a
contig557.g235.t1	AT2G06105.aspartyl protease gag-polyprotein	n/a
contig89.g247.t1	AT2G06105.aspartyl protease gag-polyprotein	n/a
contig94.g636.t1	AT2G06105.aspartyl protease gag-polyprotein	n/a
contig207.g289.t1	AT2G06105.aspartyl protease gag-polyprotein	n/a
contig546.g2010.t1	AT2G06105.aspartyl protease gag-polyprotein	n/a
contig546.g1480.t1	AT2G06105.aspartyl protease gag-polyprotein	n/a
contig567.g431.t1	AT2G06105.aspartyl protease gag-polyprotein	n/a
contig289.g11.t1	AT2G06105.aspartyl protease gag-polyprotein	n/a
contig191.g115.t1	AT2G06105.aspartyl protease gag-polyprotein	n/a
contig404.g284.t1	AT2G06105.aspartyl protease gag-polyprotein	n/a
contig222.g1108.t1	AT2G06105.aspartyl protease gag-polyprotein	n/a
contig1.g1683.t1	AT2G06105.aspartyl protease gag-polyprotein	n/a
contig569.g237.t1	AT2G06105.aspartyl protease gag-polyprotein	n/a
contig364.g623.t1	AT2G06105.aspartyl protease gag-polyprotein	n/a
contig402.g8.t1	AT2G06105.aspartyl protease gag-polyprotein	n/a
contig728.g675.t1	AT2G06105.aspartyl protease gag-polyprotein	n/a
contig228.g61.t1	AT2G06105.aspartyl protease gag-polyprotein	n/a
contig222.g1005.t1	AT2G06105.aspartyl protease gag-polyprotein	n/a
contig2.g193.t1	AT2G06105.aspartyl protease gag-polyprotein	n/a
contig728.g120.t1	AT2G06105.aspartyl protease gag-polyprotein	n/a
contig562.g39.t1	AT2G06105.aspartyl protease gag-polyprotein	n/a
contig556.g640.t1	AT2G06105.aspartyl protease gag-polyprotein	n/a
contig1.g1695.t1	AT2G06105.aspartyl protease gag-polyprotein	n/a
contig89.g1253.t1	AT2G06105.aspartyl protease gag-polyprotein	n/a
contig111.g124.t1	AT2G06105.aspartyl protease gag-polyprotein	n/a
contig691.g1444.t1	AT2G06105.aspartyl protease gag-polyprotein	n/a
contig199.g947.t1	AT2G06105.aspartyl protease gag-polyprotein	n/a
contig203.g2.t1	AT2G06105.aspartyl protease gag-polyprotein	n/a
contig728.g541.t1	AT2G06105.aspartyl protease gag-polyprotein	n/a
contig207.g632.t1	AT2G06105.aspartyl protease gag-polyprotein	n/a
contig1.g1809.t1	AT2G06105.aspartyl protease gag-polyprotein	n/a
contig705.g433.t1	AT2G06105.aspartyl protease gag-polyprotein	n/a
contig789.g157.t1	AT2G06105.aspartyl protease gag-polyprotein	n/a
contig228.g128.t1	AT2G06105.aspartyl protease gag-polyprotein	GO:0004190,GO:0006508
contig128.g86.t1	AT2G06105.aspartyl protease gag-polyprotein	n/a
contig119.g1266.t1	AT2G06105.aspartyl protease gag-polyprotein	n/a
contig142.g55.t1	AT2G06105.aspartyl protease gag-polyprotein	n/a
contig2.g221.t1	AT2G06105.aspartyl protease gag-polyprotein	n/a
contig585.g137.t1	AT2G06105.aspartyl protease gag-polyprotein	n/a
contig89.g2392.t1	CYP71B26.cytochrome P450, family 71, subfamily B, polypeptide 26_%%%_CYP71B35.cytochrome P450, family 71, subfamily B, polypeptide 35_%%%_CYP71B34.cytochrome P450, family 71, subfamily B, polypeptide 34_%%%_CYP71B37.cytochrome P450, family 71, subfamily B, polypeptide 37_%%%_CYP71B36.cytochrome P450, family 71, subfamily B, polypeptide 36_%%%_CYP71B9.cytochrome P450, family 71, subfamily B, polyp…	GO:0005506,GO:0016705,GO:0020037,GO:0055114,GO:0005506,GO:0016705,GO:0020037,GO:0055114,GO:0005506,GO:0016705,GO:0020037,GO:0055114,GO:0005506,GO:0016705,GO:0020037,GO:0055114,GO:0005506,GO:0016705,GO:0020037,GO:0055114,GO:0005506,GO:0016705,GO:0020037,GO:0055114,GO:0005506,GO:0016705,GO:0020037,GO:0055114,GO:0005506,GO:0016705,GO:0020037,GO:0055114,GO:0005506,GO:0016705,GO:0020037,GO:0055114,GO:…
contig546.g2069.t1	CYP71A22.cytochrome P450, family 71, subfamily A, polypeptide 22_%%%_CYP71A21.cytochrome P450, family 71, subfamily A, polypeptide 21_%%%_CYP71A24.cytochrome P450, family 71, subfamily A, polypeptide 24_%%%_CYP71A26.cytochrome P450, family 71, subfamily A, polypeptide 26_%%%_CYP71A23.cytochrome P450, family 71, subfamily A, polypeptide 23_%%%_CYP71A25.cytochrome P450, family 71, subfamily A, poly…	GO:0005506,GO:0016705,GO:0020037,GO:0055114,GO:0005506,GO:0016705,GO:0020037,GO:0055114,GO:0005506,GO:0016705,GO:0020037,GO:0055114,GO:0005506,GO:0016705,GO:0020037,GO:0055114,GO:0005506,GO:0016705,GO:0020037,GO:0055114
contig82.g66.t1	CYP71A22.cytochrome P450, family 71, subfamily A, polypeptide 22_%%%_CYP71A21.cytochrome P450, family 71, subfamily A, polypeptide 21_%%%_CYP71A24.cytochrome P450, family 71, subfamily A, polypeptide 24_%%%_CYP71A26.cytochrome P450, family 71, subfamily A, polypeptide 26_%%%_CYP71A23.cytochrome P450, family 71, subfamily A, polypeptide 23_%%%_CYP71A25.cytochrome P450, family 71, subfamily A, poly…	GO:0005506,GO:0016705,GO:0020037,GO:0055114,GO:0005506,GO:0016705,GO:0020037,GO:0055114,GO:0005506,GO:0016705,GO:0020037,GO:0055114,GO:0005506,GO:0016705,GO:0020037,GO:0055114,GO:0005506,GO:0016705,GO:0020037,GO:0055114
contig764.g316.t1	CYP71A22.cytochrome P450, family 71, subfamily A, polypeptide 22_%%%_CYP71A21.cytochrome P450, family 71, subfamily A, polypeptide 21_%%%_CYP71A24.cytochrome P450, family 71, subfamily A, polypeptide 24_%%%_CYP71A26.cytochrome P450, family 71, subfamily A, polypeptide 26_%%%_CYP71A23.cytochrome P450, family 71, subfamily A, polypeptide 23_%%%_CYP71A25.cytochrome P450, family 71, subfamily A, poly…	GO:0005506,GO:0016705,GO:0020037,GO:0055114,GO:0005506,GO:0016705,GO:0020037,GO:0055114,GO:0005506,GO:0016705,GO:0020037,GO:0055114,GO:0005506,GO:0016705,GO:0020037,GO:0055114,GO:0005506,GO:0016705,GO:0020037,GO:0055114,GO:0005506,GO:0016705,GO:0020037,GO:0055114,GO:0005506,GO:0016705,GO:0020037,GO:0055114,GO:0005506,GO:0016705,GO:0020037,GO:0055114,GO:0005506,GO:0016705,GO:0020037,GO:0055114,GO:…
contig95.g497.t1	CYP71A22.cytochrome P450, family 71, subfamily A, polypeptide 22_%%%_CYP71A21.cytochrome P450, family 71, subfamily A, polypeptide 21_%%%_CYP71A24.cytochrome P450, family 71, subfamily A, polypeptide 24_%%%_CYP71A26.cytochrome P450, family 71, subfamily A, polypeptide 26_%%%_CYP71A23.cytochrome P450, family 71, subfamily A, polypeptide 23_%%%_CYP71A25.cytochrome P450, family 71, subfamily A, poly…	GO:0005506,GO:0016705,GO:0020037,GO:0055114,GO:0005506,GO:0016705,GO:0020037,GO:0055114,GO:0005506,GO:0016705,GO:0020037,GO:0055114,GO:0005506,GO:0016705,GO:0020037,GO:0055114,GO:0005506,GO:0016705,GO:0020037,GO:0055114,GO:0005506,GO:0016705,GO:0020037,GO:0055114,GO:0005506,GO:0016705,GO:0020037,GO:0055114,GO:0005506,GO:0016705,GO:0020037,GO:0055114,GO:0005506,GO:0016705,GO:0020037,GO:0055114,GO:…
contig707.g6.t1	CYP71A22.cytochrome P450, family 71, subfamily A, polypeptide 22_%%%_CYP71A21.cytochrome P450, family 71, subfamily A, polypeptide 21_%%%_CYP71A24.cytochrome P450, family 71, subfamily A, polypeptide 24_%%%_CYP71A26.cytochrome P450, family 71, subfamily A, polypeptide 26_%%%_CYP71A23.cytochrome P450, family 71, subfamily A, polypeptide 23_%%%_CYP71A25.cytochrome P450, family 71, subfamily A, poly…	GO:0005506,GO:0016705,GO:0020037,GO:0055114,GO:0005506,GO:0016705,GO:0020037,GO:0055114,GO:0005506,GO:0016705,GO:0020037,GO:0055114,GO:0005506,GO:0016705,GO:0020037,GO:0055114,GO:0005506,GO:0016705,GO:0020037,GO:0055114,GO:0005506,GO:0016705,GO:0020037,GO:0055114,GO:0005506,GO:0016705,GO:0020037,GO:0055114,GO:0005506,GO:0016705,GO:0020037,GO:0055114,GO:0005506,GO:0016705,GO:0020037,GO:0055114,GO:…
contig706.g17.t1	CYP71A22.cytochrome P450, family 71, subfamily A, polypeptide 22_%%%_CYP71A21.cytochrome P450, family 71, subfamily A, polypeptide 21_%%%_CYP71A24.cytochrome P450, family 71, subfamily A, polypeptide 24_%%%_CYP71A26.cytochrome P450, family 71, subfamily A, polypeptide 26_%%%_CYP71A23.cytochrome P450, family 71, subfamily A, polypeptide 23_%%%_CYP71A25.cytochrome P450, family 71, subfamily A, poly…	GO:0016705,GO:0055114,GO:0005506,GO:0016705,GO:0020037,GO:0055114,GO:0005506,GO:0016705,GO:0020037,GO:0055114,GO:0005506,GO:0016705,GO:0020037,GO:0055114,GO:0005506,GO:0016705,GO:0020037,GO:0055114,GO:0005506,GO:0016705,GO:0020037,GO:0055114,GO:0005506,GO:0016705,GO:0020037,GO:0055114,GO:0005506,GO:0016705,GO:0020037,GO:0055114,GO:0005506,GO:0016705,GO:0020037,GO:0055114,GO:0005506,GO:0016705,GO:…
contig705.g945.t1	CYP71A22.cytochrome P450, family 71, subfamily A, polypeptide 22_%%%_CYP71A21.cytochrome P450, family 71, subfamily A, polypeptide 21_%%%_CYP71A24.cytochrome P450, family 71, subfamily A, polypeptide 24_%%%_CYP71A26.cytochrome P450, family 71, subfamily A, polypeptide 26_%%%_CYP71A23.cytochrome P450, family 71, subfamily A, polypeptide 23_%%%_CYP71A25.cytochrome P450, family 71, subfamily A, poly…	GO:0005506,GO:0016705,GO:0020037,GO:0055114,GO:0005506,GO:0016705,GO:0020037,GO:0055114,GO:0005506,GO:0016705,GO:0020037,GO:0055114,GO:0005506,GO:0016705,GO:0020037,GO:0055114,GO:0016705,GO:0055114,GO:0005506,GO:0016705,GO:0020037,GO:0055114,GO:0005506,GO:0016705,GO:0020037,GO:0055114,GO:0005506,GO:0016705,GO:0020037,GO:0055114,GO:0005506,GO:0016705,GO:0020037,GO:0055114,GO:0005506,GO:0016705,GO:…
contig706.g18.t1	CYP71A22.cytochrome P450, family 71, subfamily A, polypeptide 22_%%%_CYP71A21.cytochrome P450, family 71, subfamily A, polypeptide 21_%%%_CYP71A24.cytochrome P450, family 71, subfamily A, polypeptide 24_%%%_CYP71A26.cytochrome P450, family 71, subfamily A, polypeptide 26_%%%_CYP71A23.cytochrome P450, family 71, subfamily A, polypeptide 23_%%%_CYP71A25.cytochrome P450, family 71, subfamily A, poly…	GO:0005506,GO:0016705,GO:0020037,GO:0055114,GO:0016705,GO:0055114,GO:0005506,GO:0016705,GO:0020037,GO:0055114,GO:0005506,GO:0016705,GO:0020037,GO:0055114,GO:0005506,GO:0016705,GO:0020037,GO:0055114,GO:0005506,GO:0016705,GO:0020037,GO:0055114,GO:0005506,GO:0016705,GO:0020037,GO:0055114,GO:0005506,GO:0016705,GO:0020037,GO:0055114,GO:0005506,GO:0016705,GO:0020037,GO:0055114,GO:0005506,GO:0016705,GO:…
contig707.g7.t1	CYP71A22.cytochrome P450, family 71, subfamily A, polypeptide 22_%%%_CYP71A21.cytochrome P450, family 71, subfamily A, polypeptide 21_%%%_CYP71A24.cytochrome P450, family 71, subfamily A, polypeptide 24_%%%_CYP71A26.cytochrome P450, family 71, subfamily A, polypeptide 26_%%%_CYP71A23.cytochrome P450, family 71, subfamily A, polypeptide 23_%%%_CYP71A25.cytochrome P450, family 71, subfamily A, poly…	GO:0005506,GO:0016705,GO:0020037,GO:0055114,GO:0005506,GO:0016705,GO:0020037,GO:0055114,GO:0005506,GO:0016705,GO:0020037,GO:0055114,GO:0005506,GO:0016705,GO:0020037,GO:0055114,GO:0005506,GO:0016705,GO:0020037,GO:0055114,GO:0005506,GO:0016705,GO:0020037,GO:0055114,GO:0005506,GO:0016705,GO:0020037,GO:0055114,GO:0005506,GO:0016705,GO:0020037,GO:0055114,GO:0016705,GO:0055114,GO:0005506,GO:0016705,GO:…
contig691.g144.t1	CYP71A22.cytochrome P450, family 71, subfamily A, polypeptide 22_%%%_CYP71A21.cytochrome P450, family 71, subfamily A, polypeptide 21_%%%_CYP71A24.cytochrome P450, family 71, subfamily A, polypeptide 24_%%%_CYP71A26.cytochrome P450, family 71, subfamily A, polypeptide 26_%%%_CYP71A23.cytochrome P450, family 71, subfamily A, polypeptide 23_%%%_CYP71A25.cytochrome P450, family 71, subfamily A, poly…	GO:0005506,GO:0016705,GO:0020037,GO:0055114,GO:0005506,GO:0016705,GO:0020037,GO:0055114,GO:0005506,GO:0016705,GO:0020037,GO:0055114,GO:0005506,GO:0016705,GO:0020037,GO:0055114,GO:0016705,GO:0055114,GO:0005506,GO:0016705,GO:0020037,GO:0055114,GO:0005506,GO:0016705,GO:0020037,GO:0055114,GO:0005506,GO:0016705,GO:0020037,GO:0055114,GO:0005506,GO:0016705,GO:0020037,GO:0055114,GO:0005506,GO:0016705,GO:…
contig572.g125.t1	CYP71A22.cytochrome P450, family 71, subfamily A, polypeptide 22_%%%_CYP71A21.cytochrome P450, family 71, subfamily A, polypeptide 21_%%%_CYP71A24.cytochrome P450, family 71, subfamily A, polypeptide 24_%%%_CYP71A26.cytochrome P450, family 71, subfamily A, polypeptide 26_%%%_CYP71A23.cytochrome P450, family 71, subfamily A, polypeptide 23_%%%_CYP71A25.cytochrome P450, family 71, subfamily A, poly…	GO:0005506,GO:0016705,GO:0020037,GO:0055114,GO:0005506,GO:0016705,GO:0020037,GO:0055114,GO:0005506,GO:0016705,GO:0020037,GO:0055114,GO:0005506,GO:0016705,GO:0020037,GO:0055114,GO:0005506,GO:0016705,GO:0020037,GO:0055114,GO:0005506,GO:0016705,GO:0020037,GO:0055114,GO:0005506,GO:0016705,GO:0020037,GO:0055114,GO:0005506,GO:0016705,GO:0020037,GO:0055114,GO:0005506,GO:0016705,GO:0020037,GO:0055114,GO:…
contig172.g12.t1	CYP71A22.cytochrome P450, family 71, subfamily A, polypeptide 22_%%%_CYP71A21.cytochrome P450, family 71, subfamily A, polypeptide 21_%%%_CYP71A24.cytochrome P450, family 71, subfamily A, polypeptide 24_%%%_CYP71A26.cytochrome P450, family 71, subfamily A, polypeptide 26_%%%_CYP71A23.cytochrome P450, family 71, subfamily A, polypeptide 23_%%%_CYP71A25.cytochrome P450, family 71, subfamily A, poly…	GO:0005506,GO:0016705,GO:0020037,GO:0055114,GO:0016705,GO:0055114,GO:0005506,GO:0016705,GO:0020037,GO:0055114,GO:0005506,GO:0016705,GO:0020037,GO:0055114,GO:0005506,GO:0016705,GO:0020037,GO:0055114,GO:0005506,GO:0016705,GO:0020037,GO:0055114,GO:0005506,GO:0016705,GO:0020037,GO:0055114,GO:0005506,GO:0016705,GO:0020037,GO:0055114,GO:0005506,GO:0016705,GO:0020037,GO:0055114,GO:0005506,GO:0016705,GO:…
contig572.g115.t1	CYP71A22.cytochrome P450, family 71, subfamily A, polypeptide 22_%%%_CYP71A21.cytochrome P450, family 71, subfamily A, polypeptide 21_%%%_CYP71A24.cytochrome P450, family 71, subfamily A, polypeptide 24_%%%_CYP71A26.cytochrome P450, family 71, subfamily A, polypeptide 26_%%%_CYP71A23.cytochrome P450, family 71, subfamily A, polypeptide 23_%%%_CYP71A25.cytochrome P450, family 71, subfamily A, poly…	GO:0005506,GO:0016705,GO:0020037,GO:0055114,GO:0005506,GO:0016705,GO:0020037,GO:0055114,GO:0005506,GO:0016705,GO:0020037,GO:0055114,GO:0005506,GO:0016705,GO:0020037,GO:0055114,GO:0005506,GO:0016705,GO:0020037,GO:0055114,GO:0005506,GO:0016705,GO:0020037,GO:0055114,GO:0005506,GO:0016705,GO:0020037,GO:0055114,GO:0005506,GO:0016705,GO:0020037,GO:0055114,GO:0005506,GO:0016705,GO:0020037,GO:0055114
contig172.g1.t1	CYP71A22.cytochrome P450, family 71, subfamily A, polypeptide 22_%%%_CYP71A21.cytochrome P450, family 71, subfamily A, polypeptide 21_%%%_CYP71A24.cytochrome P450, family 71, subfamily A, polypeptide 24_%%%_CYP71A26.cytochrome P450, family 71, subfamily A, polypeptide 26_%%%_CYP71A23.cytochrome P450, family 71, subfamily A, polypeptide 23_%%%_CYP71A25.cytochrome P450, family 71, subfamily A, poly…	GO:0005506,GO:0016705,GO:0020037,GO:0055114,GO:0005506,GO:0016705,GO:0020037,GO:0055114,GO:0005506,GO:0016705,GO:0020037,GO:0055114,GO:0005506,GO:0016705,GO:0020037,GO:0055114,GO:0005506,GO:0016705,GO:0020037,GO:0055114,GO:0005506,GO:0016705,GO:0020037,GO:0055114,GO:0005506,GO:0016705,GO:0020037,GO:0055114,GO:0005506,GO:0016705,GO:0020037,GO:0055114,GO:0005506,GO:0016705,GO:0020037,GO:0055114
contig572.g114.t1	CYP71A22.cytochrome P450, family 71, subfamily A, polypeptide 22_%%%_CYP71A21.cytochrome P450, family 71, subfamily A, polypeptide 21_%%%_CYP71A24.cytochrome P450, family 71, subfamily A, polypeptide 24_%%%_CYP71A26.cytochrome P450, family 71, subfamily A, polypeptide 26_%%%_CYP71A23.cytochrome P450, family 71, subfamily A, polypeptide 23_%%%_CYP71A25.cytochrome P450, family 71, subfamily A, poly…	GO:0005506,GO:0016705,GO:0020037,GO:0055114,GO:0005506,GO:0016705,GO:0020037,GO:0055114,GO:0005506,GO:0016705,GO:0020037,GO:0055114,GO:0005506,GO:0016705,GO:0020037,GO:0055114,GO:0005506,GO:0016705,GO:0020037,GO:0055114,GO:0005506,GO:0016705,GO:0020037,GO:0055114,GO:0005506,GO:0016705,GO:0020037,GO:0055114,GO:0005506,GO:0016705,GO:0020037,GO:0055114,GO:0005506,GO:0016705,GO:0020037,GO:0055114
contig23.g30.t1	CYP71A22.cytochrome P450, family 71, subfamily A, polypeptide 22_%%%_CYP71A21.cytochrome P450, family 71, subfamily A, polypeptide 21_%%%_CYP71A24.cytochrome P450, family 71, subfamily A, polypeptide 24_%%%_CYP71A26.cytochrome P450, family 71, subfamily A, polypeptide 26_%%%_CYP71A23.cytochrome P450, family 71, subfamily A, polypeptide 23_%%%_CYP71A25.cytochrome P450, family 71, subfamily A, poly…	GO:0005506,GO:0016705,GO:0020037,GO:0055114,GO:0005506,GO:0016705,GO:0020037,GO:0055114,GO:0005506,GO:0016705,GO:0020037,GO:0055114,GO:0005506,GO:0016705,GO:0020037,GO:0055114,GO:0005506,GO:0016705,GO:0020037,GO:0055114,GO:0005506,GO:0016705,GO:0020037,GO:0055114,GO:0005506,GO:0016705,GO:0020037,GO:0055114,GO:0005506,GO:0016705,GO:0020037,GO:0055114,GO:0005506,GO:0016705,GO:0020037,GO:0055114,GO:…
contig544.g2733.t1	CYP71A22.cytochrome P450, family 71, subfamily A, polypeptide 22_%%%_CYP71A21.cytochrome P450, family 71, subfamily A, polypeptide 21_%%%_CYP71A24.cytochrome P450, family 71, subfamily A, polypeptide 24_%%%_CYP71A26.cytochrome P450, family 71, subfamily A, polypeptide 26_%%%_CYP71A23.cytochrome P450, family 71, subfamily A, polypeptide 23_%%%_CYP71A25.cytochrome P450, family 71, subfamily A, poly…	GO:0005506,GO:0016705,GO:0020037,GO:0055114,GO:0005506,GO:0016705,GO:0020037,GO:0055114,GO:0005506,GO:0016705,GO:0020037,GO:0055114,GO:0005506,GO:0016705,GO:0020037,GO:0055114,GO:0005506,GO:0016705,GO:0020037,GO:0055114,GO:0005506,GO:0016705,GO:0020037,GO:0055114,GO:0005506,GO:0016705,GO:0020037,GO:0055114,GO:0005506,GO:0016705,GO:0020037,GO:0055114,GO:0005506,GO:0016705,GO:0020037,GO:0055114,GO:…
contig572.g96.t1	CYP71A22.cytochrome P450, family 71, subfamily A, polypeptide 22_%%%_CYP71A21.cytochrome P450, family 71, subfamily A, polypeptide 21_%%%_CYP71A24.cytochrome P450, family 71, subfamily A, polypeptide 24_%%%_CYP71A26.cytochrome P450, family 71, subfamily A, polypeptide 26_%%%_CYP71A23.cytochrome P450, family 71, subfamily A, polypeptide 23_%%%_CYP71A25.cytochrome P450, family 71, subfamily A, poly…	GO:0005506,GO:0016705,GO:0020037,GO:0055114,GO:0005506,GO:0016705,GO:0020037,GO:0055114,GO:0005506,GO:0016705,GO:0020037,GO:0055114,GO:0005506,GO:0016705,GO:0020037,GO:0055114,GO:0005506,GO:0016705,GO:0020037,GO:0055114,GO:0016705,GO:0055114,GO:0005506,GO:0016705,GO:0020037,GO:0055114,GO:0005506,GO:0016705,GO:0020037,GO:0055114,GO:0005506,GO:0016705,GO:0020037,GO:0055114,GO:0005506,GO:0016705,GO:…
contig572.g102.t1	CYP71A22.cytochrome P450, family 71, subfamily A, polypeptide 22_%%%_CYP71A21.cytochrome P450, family 71, subfamily A, polypeptide 21_%%%_CYP71A24.cytochrome P450, family 71, subfamily A, polypeptide 24_%%%_CYP71A26.cytochrome P450, family 71, subfamily A, polypeptide 26_%%%_CYP71A23.cytochrome P450, family 71, subfamily A, polypeptide 23_%%%_CYP71A25.cytochrome P450, family 71, subfamily A, poly…	GO:0005506,GO:0016705,GO:0020037,GO:0055114,GO:0005506,GO:0016705,GO:0020037,GO:0055114,GO:0005506,GO:0016705,GO:0020037,GO:0055114,GO:0005506,GO:0016705,GO:0020037,GO:0055114,GO:0005506,GO:0016705,GO:0020037,GO:0055114,GO:0005506,GO:0016705,GO:0020037,GO:0055114,GO:0005506,GO:0016705,GO:0020037,GO:0055114,GO:0005506,GO:0016705,GO:0020037,GO:0055114,GO:0005506,GO:0016705,GO:0020037,GO:0055114,GO:…
contig544.g2629.t1	CYP71A22.cytochrome P450, family 71, subfamily A, polypeptide 22_%%%_CYP71A21.cytochrome P450, family 71, subfamily A, polypeptide 21_%%%_CYP71A24.cytochrome P450, family 71, subfamily A, polypeptide 24_%%%_CYP71A26.cytochrome P450, family 71, subfamily A, polypeptide 26_%%%_CYP71A23.cytochrome P450, family 71, subfamily A, polypeptide 23_%%%_CYP71A25.cytochrome P450, family 71, subfamily A, poly…	GO:0005506,GO:0016705,GO:0020037,GO:0055114,GO:0005506,GO:0016705,GO:0020037,GO:0055114,GO:0005506,GO:0016705,GO:0020037,GO:0055114,GO:0005506,GO:0016705,GO:0020037,GO:0055114,GO:0005506,GO:0016705,GO:0020037,GO:0055114,GO:0005506,GO:0016705,GO:0020037,GO:0055114,GO:0005506,GO:0016705,GO:0020037,GO:0055114,GO:0005506,GO:0016705,GO:0020037,GO:0055114,GO:0005506,GO:0016705,GO:0020037,GO:0055114,GO:…
contig572.g68.t1	CYP71A22.cytochrome P450, family 71, subfamily A, polypeptide 22_%%%_CYP71A21.cytochrome P450, family 71, subfamily A, polypeptide 21_%%%_CYP71A24.cytochrome P450, family 71, subfamily A, polypeptide 24_%%%_CYP71A26.cytochrome P450, family 71, subfamily A, polypeptide 26_%%%_CYP71A23.cytochrome P450, family 71, subfamily A, polypeptide 23_%%%_CYP71A25.cytochrome P450, family 71, subfamily A, poly…	GO:0005506,GO:0016705,GO:0020037,GO:0055114,GO:0016705,GO:0055114,GO:0005506,GO:0016705,GO:0020037,GO:0055114,GO:0005506,GO:0016705,GO:0020037,GO:0055114,GO:0005506,GO:0016705,GO:0020037,GO:0055114,GO:0005506,GO:0016705,GO:0020037,GO:0055114,GO:0005506,GO:0016705,GO:0020037,GO:0055114,GO:0005506,GO:0016705,GO:0020037,GO:0055114,GO:0005506,GO:0016705,GO:0020037,GO:0055114,GO:0005506,GO:0016705,GO:…
contig546.g276.t1	CYP71A22.cytochrome P450, family 71, subfamily A, polypeptide 22_%%%_CYP71A21.cytochrome P450, family 71, subfamily A, polypeptide 21_%%%_CYP71A24.cytochrome P450, family 71, subfamily A, polypeptide 24_%%%_CYP71A26.cytochrome P450, family 71, subfamily A, polypeptide 26_%%%_CYP71A23.cytochrome P450, family 71, subfamily A, polypeptide 23_%%%_CYP71A25.cytochrome P450, family 71, subfamily A, poly…	GO:0005506,GO:0016705,GO:0020037,GO:0055114,GO:0005506,GO:0016705,GO:0020037,GO:0055114,GO:0005506,GO:0016705,GO:0020037,GO:0055114,GO:0005506,GO:0016705,GO:0020037,GO:0055114,GO:0005506,GO:0016705,GO:0020037,GO:0055114,GO:0005506,GO:0016705,GO:0020037,GO:0055114,GO:0005506,GO:0016705,GO:0020037,GO:0055114,GO:0005506,GO:0016705,GO:0020037,GO:0055114,GO:0005506,GO:0016705,GO:0020037,GO:0055114,GO:…
contig189.g10.t1	FRS8.FAR1-related sequence 8_%%%_FRS6.FAR1-related sequence 6	GO:0006355,GO:0008270,GO:0008270,GO:0008270
contig705.g1106.t1	FRS8.FAR1-related sequence 8_%%%_FRS6.FAR1-related sequence 6	GO:0008270,GO:0008270,GO:0006355,GO:0008270
contig222.g187.t1	FRS8.FAR1-related sequence 8_%%%_FRS6.FAR1-related sequence 6	GO:0008270,GO:0008270,GO:0006355,GO:0008270
contig191.g32.t1	FRS8.FAR1-related sequence 8_%%%_FRS6.FAR1-related sequence 6	n/a
contig691.g755.t1	FRS8.FAR1-related sequence 8_%%%_FRS6.FAR1-related sequence 6	n/a
contig200.g138.t1	FRS8.FAR1-related sequence 8_%%%_FRS6.FAR1-related sequence 6	n/a
contig199.g435.t1	FRS8.FAR1-related sequence 8_%%%_FRS6.FAR1-related sequence 6	n/a
contig805.g69.t1	FRS8.FAR1-related sequence 8_%%%_FRS6.FAR1-related sequence 6	n/a
contig200.g20.t1	FRS8.FAR1-related sequence 8_%%%_FRS6.FAR1-related sequence 6	GO:0006355
contig558.g1443.t1	FRS8.FAR1-related sequence 8_%%%_FRS6.FAR1-related sequence 6	GO:0006355
contig556.g83.t1	FRS8.FAR1-related sequence 8_%%%_FRS6.FAR1-related sequence 6	GO:0006355
contig546.g516.t1	FRS8.FAR1-related sequence 8_%%%_FRS6.FAR1-related sequence 6	n/a
contig277.g29.t1	FRS8.FAR1-related sequence 8_%%%_FRS6.FAR1-related sequence 6	n/a
contig580.g281.t1	FRS8.FAR1-related sequence 8_%%%_FRS6.FAR1-related sequence 6	GO:0006355
contig558.g2263.t1	FRS8.FAR1-related sequence 8_%%%_FRS6.FAR1-related sequence 6	GO:0006355
contig95.g973.t1	FRS8.FAR1-related sequence 8_%%%_FRS6.FAR1-related sequence 6	GO:0006355
contig95.g33.t1	FRS8.FAR1-related sequence 8_%%%_FRS6.FAR1-related sequence 6	GO:0006355
contig206.g372.t1	FRS8.FAR1-related sequence 8_%%%_FRS6.FAR1-related sequence 6	GO:0006355
contig546.g1659.t1	FRS8.FAR1-related sequence 8_%%%_FRS6.FAR1-related sequence 6	GO:0006355
contig646.g24.t1	FRS8.FAR1-related sequence 8_%%%_FRS6.FAR1-related sequence 6	GO:0006355
contig207.g1102.t1	FRS8.FAR1-related sequence 8_%%%_FRS6.FAR1-related sequence 6	GO:0006355
contig544.g2884.t1	FRS8.FAR1-related sequence 8_%%%_FRS6.FAR1-related sequence 6	GO:0006355
contig89.g90.t1	FRS8.FAR1-related sequence 8_%%%_FRS6.FAR1-related sequence 6	GO:0006355,GO:0003677,GO:0004803,GO:0006313
contig904.g9.t1	FRS8.FAR1-related sequence 8_%%%_FRS6.FAR1-related sequence 6	GO:0003677,GO:0004803,GO:0006313,GO:0006355
contig222.g224.t1	FRS8.FAR1-related sequence 8_%%%_FRS6.FAR1-related sequence 6	GO:0006355
contig238.g9.t1	FRS8.FAR1-related sequence 8_%%%_FRS6.FAR1-related sequence 6	GO:0006355
contig294.g50.t1	FRS8.FAR1-related sequence 8_%%%_FRS6.FAR1-related sequence 6	GO:0006355
contig330.g172.t1	FRS8.FAR1-related sequence 8_%%%_FRS6.FAR1-related sequence 6	GO:0008270,GO:0006355
contig337.g25.t1	FRS8.FAR1-related sequence 8_%%%_FRS6.FAR1-related sequence 6	GO:0008270,GO:0006355
contig557.g586.t1	FRS8.FAR1-related sequence 8_%%%_FRS6.FAR1-related sequence 6	n/a
contig644.g27.t1	FRS8.FAR1-related sequence 8_%%%_FRS6.FAR1-related sequence 6	n/a
contig764.g1157.t1	FRS8.FAR1-related sequence 8_%%%_FRS6.FAR1-related sequence 6	GO:0006355
contig269.g7.t1	FRS8.FAR1-related sequence 8_%%%_FRS6.FAR1-related sequence 6	GO:0006355
contig907.g8.t1	FRS8.FAR1-related sequence 8_%%%_FRS6.FAR1-related sequence 6	GO:0008270,GO:0008270,GO:0008270,GO:0006355
contig666.g62.t1	FRS8.FAR1-related sequence 8_%%%_FRS6.FAR1-related sequence 6	GO:0008270,GO:0008270,GO:0006355,GO:0008270
contig546.g1149.t1	FRS8.FAR1-related sequence 8_%%%_FRS6.FAR1-related sequence 6	GO:0006355
contig200.g333.t1	FRS8.FAR1-related sequence 8_%%%_FRS6.FAR1-related sequence 6	GO:0008270,GO:0006355,GO:0008270,GO:0008270
contig1.g622.t1	FRS8.FAR1-related sequence 8_%%%_FRS6.FAR1-related sequence 6	GO:0006355
contig588.g207.t1	FRS8.FAR1-related sequence 8_%%%_FRS6.FAR1-related sequence 6	GO:0006355
contig94.g36.t1	FRS8.FAR1-related sequence 8_%%%_FRS6.FAR1-related sequence 6	GO:0006355
contig569.g790.t1	FRS8.FAR1-related sequence 8_%%%_FRS6.FAR1-related sequence 6	GO:0006355
contig558.g263.t1	FRS8.FAR1-related sequence 8_%%%_FRS6.FAR1-related sequence 6	GO:0006355
contig1.g741.t1	FRS8.FAR1-related sequence 8_%%%_FRS6.FAR1-related sequence 6	n/a
contig614.g42.t1	FRS8.FAR1-related sequence 8_%%%_FRS6.FAR1-related sequence 6	n/a
contig678.g434.t1	FRS8.FAR1-related sequence 8_%%%_FRS6.FAR1-related sequence 6	n/a
contig221.g45.t1	FRS8.FAR1-related sequence 8_%%%_FRS6.FAR1-related sequence 6	n/a
contig404.g143.t1	FRS8.FAR1-related sequence 8_%%%_FRS6.FAR1-related sequence 6	GO:0006355
contig416.g2.t1	FRS8.FAR1-related sequence 8_%%%_FRS6.FAR1-related sequence 6	n/a
contig370.g9.t1	FRS8.FAR1-related sequence 8_%%%_FRS6.FAR1-related sequence 6	GO:0006355
contig344.g108.t1	FRS8.FAR1-related sequence 8_%%%_FRS6.FAR1-related sequence 6	GO:0006355
contig560.g673.t1	FRS8.FAR1-related sequence 8_%%%_FRS6.FAR1-related sequence 6	n/a
contig1.g658.t1	FRS8.FAR1-related sequence 8_%%%_FRS6.FAR1-related sequence 6	GO:0006355
contig750.g65.t1	FRS8.FAR1-related sequence 8_%%%_FRS6.FAR1-related sequence 6	GO:0006355
contig752.g35.t1	FRS8.FAR1-related sequence 8_%%%_FRS6.FAR1-related sequence 6	n/a
contig589.g6.t1	FRS8.FAR1-related sequence 8_%%%_FRS6.FAR1-related sequence 6	GO:0008270,GO:0006355,GO:0008270,GO:0008270
contig581.g29.t1	FRS8.FAR1-related sequence 8_%%%_FRS6.FAR1-related sequence 6	GO:0008270,GO:0008270,GO:0006355
contig659.g53.t1	FRS8.FAR1-related sequence 8_%%%_FRS6.FAR1-related sequence 6	GO:0006355
contig122.g57.t1	FRS8.FAR1-related sequence 8_%%%_FRS6.FAR1-related sequence 6	GO:0008270,GO:0008270,GO:0008270,GO:0006355
contig119.g813.t1	FRS8.FAR1-related sequence 8_%%%_FRS6.FAR1-related sequence 6	GO:0008270,GO:0008270,GO:0008270,GO:0006355
contig143.g45.t1	FRS8.FAR1-related sequence 8_%%%_FRS6.FAR1-related sequence 6	GO:0005515,GO:0008270,GO:0008270,GO:0005515,GO:0005515,GO:0008270,GO:0005515,GO:0006355
contig862.g24.t1	FRS8.FAR1-related sequence 8_%%%_FRS6.FAR1-related sequence 6	GO:0008270,GO:0005985,GO:0016157,GO:0008270,GO:0008270,GO:0006355
contig89.g1996.t1	FRS8.FAR1-related sequence 8_%%%_FRS6.FAR1-related sequence 6	GO:0008270,GO:0008270,GO:0006355
contig764.g1081.t1	FRS8.FAR1-related sequence 8_%%%_FRS6.FAR1-related sequence 6	GO:0008270,GO:0006355,GO:0008270,GO:0008270
contig404.g197.t1	FRS8.FAR1-related sequence 8_%%%_FRS6.FAR1-related sequence 6	GO:0006355,GO:0008270,GO:0008270,GO:0008270
contig59.g36.t1	FRS8.FAR1-related sequence 8_%%%_FRS6.FAR1-related sequence 6	GO:0006355
contig421.g170.t1	FRS8.FAR1-related sequence 8_%%%_FRS6.FAR1-related sequence 6	GO:0008270,GO:0008270,GO:0008270,GO:0006355
contig796.g37.t1	FRS8.FAR1-related sequence 8_%%%_FRS6.FAR1-related sequence 6	GO:0008270,GO:0006355,GO:0008270,GO:0008270
contig792.g32.t1	FRS8.FAR1-related sequence 8_%%%_FRS6.FAR1-related sequence 6	GO:0008270,GO:0008270,GO:0006355,GO:0008270
contig620.g9.t1	FRS8.FAR1-related sequence 8_%%%_FRS6.FAR1-related sequence 6	GO:0008270,GO:0006355,GO:0008270,GO:0008270
contig101.g7.t1	FRS8.FAR1-related sequence 8_%%%_FRS6.FAR1-related sequence 6	GO:0008270,GO:0006355,GO:0008270,GO:0008270
contig330.g59.t1	FRS8.FAR1-related sequence 8_%%%_FRS6.FAR1-related sequence 6	GO:0008270,GO:0008270,GO:0006355,GO:0008270
contig558.g1470.t1	FRS8.FAR1-related sequence 8_%%%_FRS6.FAR1-related sequence 6	GO:0008270,GO:0006355,GO:0008270,GO:0008270
contig917.g21.t1	FRS8.FAR1-related sequence 8_%%%_FRS6.FAR1-related sequence 6	GO:0006355,GO:0008270,GO:0008270,GO:0008270
contig420.g16.t1	FRS8.FAR1-related sequence 8_%%%_FRS6.FAR1-related sequence 6	GO:0006355
contig585.g265.t1	FRS8.FAR1-related sequence 8_%%%_FRS6.FAR1-related sequence 6	GO:0006355
contig787.g36.t1	FRS8.FAR1-related sequence 8_%%%_FRS6.FAR1-related sequence 6	GO:0008270,GO:0008270,GO:0006355,GO:0008270
contig227.g14.t1	FRS8.FAR1-related sequence 8_%%%_FRS6.FAR1-related sequence 6	GO:0008270,GO:0006355,GO:0008270,GO:0008270
contig570.g393.t1	FRS8.FAR1-related sequence 8_%%%_FRS6.FAR1-related sequence 6	GO:0006355,GO:0008270,GO:0008270,GO:0008270
contig557.g727.t1	FRS8.FAR1-related sequence 8_%%%_FRS6.FAR1-related sequence 6	GO:0006355,GO:0008270,GO:0008270,GO:0008270
contig7.g15.t1	FRS8.FAR1-related sequence 8_%%%_FRS6.FAR1-related sequence 6	GO:0006355
contig565.g234.t1	FRS8.FAR1-related sequence 8_%%%_FRS6.FAR1-related sequence 6	GO:0006355
contig705.g765.t1	FRS8.FAR1-related sequence 8_%%%_FRS6.FAR1-related sequence 6	GO:0006355
contig863.g4.t1	FRS8.FAR1-related sequence 8_%%%_FRS6.FAR1-related sequence 6	GO:0006355
contig544.g2642.t1	FRS8.FAR1-related sequence 8_%%%_FRS6.FAR1-related sequence 6	GO:0008270,GO:0006355,GO:0008270,GO:0008270
contig1.g566.t1	FRS8.FAR1-related sequence 8_%%%_FRS6.FAR1-related sequence 6	GO:0008270,GO:0006355,GO:0008270,GO:0008270
contig512.g14.t1	FRS8.FAR1-related sequence 8_%%%_FRS6.FAR1-related sequence 6	GO:0008270,GO:0006355,GO:0008270,GO:0008270
contig899.g39.t1	FRS8.FAR1-related sequence 8_%%%_FRS6.FAR1-related sequence 6	GO:0006355,GO:0008270,GO:0008270,GO:0008270
contig657.g81.t1	FRS8.FAR1-related sequence 8_%%%_FRS6.FAR1-related sequence 6	GO:0008270,GO:0008270,GO:0008270,GO:0006355
contig554.g627.t1	FRS8.FAR1-related sequence 8_%%%_FRS6.FAR1-related sequence 6	GO:0008270,GO:0008270,GO:0006355,GO:0008270
contig119.g503.t1	FRS8.FAR1-related sequence 8_%%%_FRS6.FAR1-related sequence 6	n/a
contig121.g13.t1	FRS8.FAR1-related sequence 8_%%%_FRS6.FAR1-related sequence 6	n/a
contig106.g20.t1	FRS8.FAR1-related sequence 8_%%%_FRS6.FAR1-related sequence 6	GO:0008270,GO:0006355,GO:0008270,GO:0008270
contig705.g1448.t1	FRS8.FAR1-related sequence 8_%%%_FRS6.FAR1-related sequence 6	GO:0006355
contig557.g909.t1	FRS8.FAR1-related sequence 8_%%%_FRS6.FAR1-related sequence 6	n/a
contig619.g11.t1	FRS8.FAR1-related sequence 8_%%%_FRS6.FAR1-related sequence 6	GO:0006355,GO:0008270,GO:0008270,GO:0008270
contig609.g6.t1	FRS8.FAR1-related sequence 8_%%%_FRS6.FAR1-related sequence 6	GO:0008270,GO:0006355
contig435.g253.t1	FRS8.FAR1-related sequence 8_%%%_FRS6.FAR1-related sequence 6	GO:0006355
contig569.g207.t1	FRS8.FAR1-related sequence 8_%%%_FRS6.FAR1-related sequence 6	GO:0006355
contig547.g272.t1	FRS8.FAR1-related sequence 8_%%%_FRS6.FAR1-related sequence 6	GO:0006355
contig324.g4.t1	FRS8.FAR1-related sequence 8_%%%_FRS6.FAR1-related sequence 6	GO:0008270,GO:0008270,GO:0006355,GO:0008270
contig544.g403.t1	FRS8.FAR1-related sequence 8_%%%_FRS6.FAR1-related sequence 6	n/a
contig267.g485.t1	FRS8.FAR1-related sequence 8_%%%_FRS6.FAR1-related sequence 6	GO:0008270,GO:0006355
contig1.g550.t1	FRS8.FAR1-related sequence 8_%%%_FRS6.FAR1-related sequence 6	n/a
contig764.g1068.t1	FRS8.FAR1-related sequence 8_%%%_FRS6.FAR1-related sequence 6	n/a
contig864.g2.t1	FRS8.FAR1-related sequence 8_%%%_FRS6.FAR1-related sequence 6	n/a
contig857.g17.t1	AT3G55550.Concanavalin A-like lectin protein kinase family protein	n/a
contig421.g575.t1	AT3G55550.Concanavalin A-like lectin protein kinase family protein	GO:0004672,GO:0006468,GO:0004672,GO:0005524,GO:0006468,GO:0005524,GO:0030246,GO:0004672,GO:0005524,GO:0006468,GO:0030246,GO:0004672,GO:0005524,GO:0006468
contig199.g1621.t1	AT3G55550.Concanavalin A-like lectin protein kinase family protein	GO:0030246,GO:0005524,GO:0030246,GO:0004672,GO:0005524,GO:0006468,GO:0004672,GO:0005524,GO:0006468,GO:0004672,GO:0006468,GO:0004672,GO:0005524,GO:0006468
contig41.g36.t1	AT4G28350.Concanavalin A-like lectin protein kinase family protein_%%%_AT4G04960.Concanavalin A-like lectin protein kinase family protein	GO:0004672,GO:0005524,GO:0006468,GO:0004672,GO:0006468,GO:0005524,GO:0004672,GO:0005524,GO:0006468,GO:0004672,GO:0005524,GO:0006468,GO:0030246,GO:0030246
contig544.g31.t1	AT4G28350.Concanavalin A-like lectin protein kinase family protein_%%%_AT4G04960.Concanavalin A-like lectin protein kinase family protein	GO:0004672,GO:0005524,GO:0006468,GO:0030246,GO:0030246,GO:0004672,GO:0005524,GO:0006468,GO:0004672,GO:0006468,GO:0005524,GO:0004672,GO:0005524,GO:0006468
contig267.g109.t1	AT4G02410.Concanavalin A-like lectin protein kinase family protein_%%%_AT4G02420.Concanavalin A-like lectin protein kinase family protein_%%%_RLK.receptor lectin kinase_%%%_AT3G53810.Concanavalin A-like lectin protein kinase family protein	GO:0004672,GO:0006468,GO:0030246,GO:0030246,GO:0005524,GO:0004672,GO:0005524,GO:0006468,GO:0004672,GO:0005524,GO:0006468,GO:0004672,GO:0005524,GO:0006468
contig282.g49.t1	AT4G02410.Concanavalin A-like lectin protein kinase family protein_%%%_AT4G02420.Concanavalin A-like lectin protein kinase family protein_%%%_RLK.receptor lectin kinase_%%%_AT3G53810.Concanavalin A-like lectin protein kinase family protein	GO:0030246,GO:0030246,GO:0005524,GO:0004672,GO:0005524,GO:0006468,GO:0004672,GO:0005524,GO:0006468,GO:0004672,GO:0006468,GO:0004672,GO:0005524,GO:0006468
contig281.g32.t1	AT4G02410.Concanavalin A-like lectin protein kinase family protein_%%%_AT4G02420.Concanavalin A-like lectin protein kinase family protein_%%%_RLK.receptor lectin kinase_%%%_AT3G53810.Concanavalin A-like lectin protein kinase family protein	GO:0004672,GO:0005524,GO:0006468,GO:0030246,GO:0004672,GO:0006468,GO:0030246,GO:0004672,GO:0005524,GO:0006468,GO:0004672,GO:0005524,GO:0006468,GO:0005524
contig267.g52.t1	AT4G02410.Concanavalin A-like lectin protein kinase family protein_%%%_AT4G02420.Concanavalin A-like lectin protein kinase family protein_%%%_RLK.receptor lectin kinase_%%%_AT3G53810.Concanavalin A-like lectin protein kinase family protein	GO:0030246,GO:0004672,GO:0005524,GO:0006468,GO:0004672,GO:0006468,GO:0030246,GO:0004672,GO:0005524,GO:0006468,GO:0005524,GO:0004672,GO:0005524,GO:0006468
contig626.g3.t1	AT4G02410.Concanavalin A-like lectin protein kinase family protein_%%%_AT4G02420.Concanavalin A-like lectin protein kinase family protein_%%%_RLK.receptor lectin kinase_%%%_AT3G53810.Concanavalin A-like lectin protein kinase family protein	GO:0004672,GO:0005524,GO:0006468,GO:0030246,GO:0030246,GO:0004672,GO:0005524,GO:0006468,GO:0004672,GO:0006468,GO:0004672,GO:0005524,GO:0006468,GO:0005524
contig627.g1.t1	AT4G02410.Concanavalin A-like lectin protein kinase family protein_%%%_AT4G02420.Concanavalin A-like lectin protein kinase family protein_%%%_RLK.receptor lectin kinase_%%%_AT3G53810.Concanavalin A-like lectin protein kinase family protein	GO:0030246,GO:0030246,GO:0004672,GO:0005524,GO:0006468,GO:0004672,GO:0005524,GO:0006468,GO:0005524,GO:0004672,GO:0005524,GO:0006468,GO:0004672,GO:0006468
contig267.g53.t1	AT4G02410.Concanavalin A-like lectin protein kinase family protein_%%%_AT4G02420.Concanavalin A-like lectin protein kinase family protein_%%%_RLK.receptor lectin kinase_%%%_AT3G53810.Concanavalin A-like lectin protein kinase family protein	GO:0005524,GO:0004672,GO:0005524,GO:0006468,GO:0030246,GO:0030246,GO:0004672,GO:0005524,GO:0006468,GO:0004672,GO:0006468,GO:0004672,GO:0005524,GO:0006468
contig281.g33.t1	AT4G02410.Concanavalin A-like lectin protein kinase family protein_%%%_AT4G02420.Concanavalin A-like lectin protein kinase family protein_%%%_RLK.receptor lectin kinase_%%%_AT3G53810.Concanavalin A-like lectin protein kinase family protein	GO:0004672,GO:0005524,GO:0006468,GO:0004672,GO:0006468,GO:0030246,GO:0030246,GO:0004672,GO:0005524,GO:0006468,GO:0004672,GO:0005524,GO:0006468,GO:0005524
contig267.g51.t1	AT4G02410.Concanavalin A-like lectin protein kinase family protein_%%%_AT4G02420.Concanavalin A-like lectin protein kinase family protein_%%%_RLK.receptor lectin kinase_%%%_AT3G53810.Concanavalin A-like lectin protein kinase family protein	GO:0030246,GO:0004672,GO:0005524,GO:0006468,GO:0004672,GO:0005524,GO:0006468,GO:0005524,GO:0030246,GO:0004672,GO:0006468,GO:0004672,GO:0005524,GO:0006468
contig281.g31.t1	AT4G02410.Concanavalin A-like lectin protein kinase family protein_%%%_AT4G02420.Concanavalin A-like lectin protein kinase family protein_%%%_RLK.receptor lectin kinase_%%%_AT3G53810.Concanavalin A-like lectin protein kinase family protein	GO:0030246,GO:0004672,GO:0005524,GO:0006468,GO:0004672,GO:0005524,GO:0006468,GO:0030246,GO:0005524,GO:0004672,GO:0006468,GO:0004672,GO:0005524,GO:0006468
contig281.g29.t1	AT4G02410.Concanavalin A-like lectin protein kinase family protein_%%%_AT4G02420.Concanavalin A-like lectin protein kinase family protein_%%%_RLK.receptor lectin kinase_%%%_AT3G53810.Concanavalin A-like lectin protein kinase family protein	GO:0030246,GO:0004672,GO:0005524,GO:0006468,GO:0004672,GO:0006468,GO:0005524,GO:0004674,GO:0004674,GO:0004672,GO:0005524,GO:0006468,GO:0030246,GO:0004672,GO:0005524,GO:0006468
contig267.g49.t1	AT4G02410.Concanavalin A-like lectin protein kinase family protein_%%%_AT4G02420.Concanavalin A-like lectin protein kinase family protein_%%%_RLK.receptor lectin kinase_%%%_AT3G53810.Concanavalin A-like lectin protein kinase family protein	GO:0004674,GO:0004674,GO:0005524,GO:0004672,GO:0006468,GO:0030246,GO:0004672,GO:0005524,GO:0006468,GO:0004672,GO:0005524,GO:0006468,GO:0030246,GO:0004672,GO:0005524,GO:0006468
contig282.g48.t1	AT4G02410.Concanavalin A-like lectin protein kinase family protein_%%%_AT4G02420.Concanavalin A-like lectin protein kinase family protein_%%%_RLK.receptor lectin kinase_%%%_AT3G53810.Concanavalin A-like lectin protein kinase family protein	GO:0004672,GO:0005524,GO:0006468,GO:0030246,GO:0004672,GO:0006468,GO:0004672,GO:0005524,GO:0006468,GO:0030246,GO:0005524,GO:0004672,GO:0005524,GO:0006468
contig267.g108.t1	AT4G02410.Concanavalin A-like lectin protein kinase family protein_%%%_AT4G02420.Concanavalin A-like lectin protein kinase family protein_%%%_RLK.receptor lectin kinase_%%%_AT3G53810.Concanavalin A-like lectin protein kinase family protein	GO:0004672,GO:0006468,GO:0004672,GO:0005524,GO:0006468,GO:0004672,GO:0005524,GO:0006468,GO:0030246,GO:0005524,GO:0030246,GO:0004672,GO:0005524,GO:0006468
contig282.g42.t1	AT4G02410.Concanavalin A-like lectin protein kinase family protein_%%%_AT4G02420.Concanavalin A-like lectin protein kinase family protein_%%%_RLK.receptor lectin kinase_%%%_AT3G53810.Concanavalin A-like lectin protein kinase family protein	GO:0004672,GO:0006468,GO:0004672,GO:0005524,GO:0006468,GO:0030246,GO:0004672,GO:0005524,GO:0006468,GO:0005524,GO:0030246,GO:0004672,GO:0005524,GO:0006468
contig267.g102.t1	AT4G02410.Concanavalin A-like lectin protein kinase family protein_%%%_AT4G02420.Concanavalin A-like lectin protein kinase family protein_%%%_RLK.receptor lectin kinase_%%%_AT3G53810.Concanavalin A-like lectin protein kinase family protein	GO:0005524,GO:0004672,GO:0005524,GO:0006468,GO:0004672,GO:0006468,GO:0030246,GO:0030246,GO:0004672,GO:0005524,GO:0006468,GO:0004672,GO:0005524,GO:0006468
contig544.g2167.t1	AT4G02410.Concanavalin A-like lectin protein kinase family protein_%%%_AT4G02420.Concanavalin A-like lectin protein kinase family protein_%%%_RLK.receptor lectin kinase_%%%_AT3G53810.Concanavalin A-like lectin protein kinase family protein	GO:0004672,GO:0005524,GO:0006468,GO:0004672,GO:0005524,GO:0006468,GO:0030246,GO:0004672,GO:0005524,GO:0006468,GO:0030246,GO:0004672,GO:0006468,GO:0005524
contig544.g1907.t1	IDD14.indeterminate(ID)-domain 14_%%%_IDD16.indeterminate(ID)-domain 16_%%%_SGR5.C2H2-like zinc finger protein	GO:0003676,GO:0003676,GO:0003676,GO:0003676,GO:0003676,GO:0003676,GO:0003676
contig631.g8.t1	IDD14.indeterminate(ID)-domain 14_%%%_IDD16.indeterminate(ID)-domain 16_%%%_SGR5.C2H2-like zinc finger protein	GO:0003676,GO:0003676,GO:0003676,GO:0003676,GO:0003676,GO:0003676,GO:0003676
contig544.g1643.t1	IDD14.indeterminate(ID)-domain 14_%%%_IDD16.indeterminate(ID)-domain 16_%%%_SGR5.C2H2-like zinc finger protein	GO:0003676,GO:0003676,GO:0003676,GO:0003676,GO:0003676,GO:0003676,GO:0003676
contig764.g588.t1	AT5G60470.C2H2 and C2HC zinc fingers superfamily protein_%%%_AT3G45260.C2H2-like zinc finger protein	GO:0003676,GO:0003676,GO:0003676,GO:0003676,GO:0003676,GO:0003676,GO:0003676
contig546.g709.t1	AT5G60470.C2H2 and C2HC zinc fingers superfamily protein_%%%_AT3G45260.C2H2-like zinc finger protein	GO:0003676,GO:0003676,GO:0003676,GO:0003676,GO:0003676,GO:0003676,GO:0003676
contig765.g12.t1	AT5G60470.C2H2 and C2HC zinc fingers superfamily protein_%%%_AT3G45260.C2H2-like zinc finger protein	GO:0003676
contig1.g62.t1	JKD.C2H2-like zinc finger protein	GO:0003676,GO:0003676,GO:0003676,GO:0003676,GO:0003676,GO:0003676,GO:0003676
contig330.g148.t1	IDD12.indeterminate(ID)-domain 12	GO:0003676,GO:0003676,GO:0003676,GO:0003676,GO:0003676,GO:0003676,GO:0003676
contig2.g913.t1	IDD2.indeterminate(ID)-domain 2_%%%_IDD1.C2H2-like zinc finger protein	GO:0003676,GO:0003676,GO:0003676,GO:0003676,GO:0003676,GO:0003676,GO:0003676
contig2.g685.t1	IDD5.indeterminate(ID)-domain 5_%%%_IDD4.indeterminate(ID)-domain 4_%%%_AT1G14580.C2H2-like zinc finger protein	GO:0003676,GO:0003676,GO:0003676,GO:0003676,GO:0003676,GO:0003676
contig699.g86.t1	IDD5.indeterminate(ID)-domain 5_%%%_IDD4.indeterminate(ID)-domain 4_%%%_AT1G14580.C2H2-like zinc finger protein	GO:0003676,GO:0003676,GO:0003676,GO:0003676,GO:0003676,GO:0003676,GO:0003676
contig691.g539.t1	IDD5.indeterminate(ID)-domain 5_%%%_IDD4.indeterminate(ID)-domain 4_%%%_AT1G14580.C2H2-like zinc finger protein	GO:0003676,GO:0003676,GO:0003676,GO:0003676,GO:0003676,GO:0003676,GO:0003676
contig150.g21.t1	AT1G20470.SAUR-like auxin-responsive protein family_%%%_AT1G76190.SAUR-like auxin-responsive protein family	n/a
contig691.g371.t1	AT1G20470.SAUR-like auxin-responsive protein family_%%%_AT1G76190.SAUR-like auxin-responsive protein family	n/a
contig150.g23.t1	AT1G20470.SAUR-like auxin-responsive protein family_%%%_AT1G76190.SAUR-like auxin-responsive protein family	GO:0009733
contig691.g373.t1	AT1G20470.SAUR-like auxin-responsive protein family_%%%_AT1G76190.SAUR-like auxin-responsive protein family	GO:0009733
contig150.g32.t1	AT1G20470.SAUR-like auxin-responsive protein family_%%%_AT1G76190.SAUR-like auxin-responsive protein family	n/a
contig150.g25.t1	AT1G20470.SAUR-like auxin-responsive protein family_%%%_AT1G76190.SAUR-like auxin-responsive protein family	GO:0009733
contig691.g376.t1	AT1G20470.SAUR-like auxin-responsive protein family_%%%_AT1G76190.SAUR-like auxin-responsive protein family	GO:0009733
contig691.g382.t1	AT1G20470.SAUR-like auxin-responsive protein family_%%%_AT1G76190.SAUR-like auxin-responsive protein family	GO:0009733
contig150.g29.t1	AT1G20470.SAUR-like auxin-responsive protein family_%%%_AT1G76190.SAUR-like auxin-responsive protein family	GO:0009733
contig691.g379.t1	AT1G20470.SAUR-like auxin-responsive protein family_%%%_AT1G76190.SAUR-like auxin-responsive protein family	GO:0009733
contig691.g374.t1	AT1G20470.SAUR-like auxin-responsive protein family_%%%_AT1G76190.SAUR-like auxin-responsive protein family	GO:0009733
contig572.g245.t1	AT1G20470.SAUR-like auxin-responsive protein family_%%%_AT1G76190.SAUR-like auxin-responsive protein family	GO:0009733
contig180.g2.t1	AT1G20470.SAUR-like auxin-responsive protein family_%%%_AT1G76190.SAUR-like auxin-responsive protein family	GO:0009733
contig572.g243.t1	AT1G20470.SAUR-like auxin-responsive protein family_%%%_AT1G76190.SAUR-like auxin-responsive protein family	GO:0009733
contig572.g247.t1	AT1G20470.SAUR-like auxin-responsive protein family_%%%_AT1G76190.SAUR-like auxin-responsive protein family	GO:0009733
contig572.g244.t1	AT1G20470.SAUR-like auxin-responsive protein family_%%%_AT1G76190.SAUR-like auxin-responsive protein family	GO:0009733
contig180.g1.t1	AT1G20470.SAUR-like auxin-responsive protein family_%%%_AT1G76190.SAUR-like auxin-responsive protein family	GO:0009733
contig691.g370.t1	AT1G20470.SAUR-like auxin-responsive protein family_%%%_AT1G76190.SAUR-like auxin-responsive protein family	GO:0009733
contig150.g26.t1	AT1G20470.SAUR-like auxin-responsive protein family_%%%_AT1G76190.SAUR-like auxin-responsive protein family	GO:0009733
contig691.g377.t1	AT1G20470.SAUR-like auxin-responsive protein family_%%%_AT1G76190.SAUR-like auxin-responsive protein family	GO:0009733
contig691.g372.t1	AT1G20470.SAUR-like auxin-responsive protein family_%%%_AT1G76190.SAUR-like auxin-responsive protein family	GO:0009733
contig150.g22.t1	AT1G20470.SAUR-like auxin-responsive protein family_%%%_AT1G76190.SAUR-like auxin-responsive protein family	GO:0009733
contig691.g380.t1	AT1G20470.SAUR-like auxin-responsive protein family_%%%_AT1G76190.SAUR-like auxin-responsive protein family	GO:0009733
contig150.g30.t1	AT1G20470.SAUR-like auxin-responsive protein family_%%%_AT1G76190.SAUR-like auxin-responsive protein family	GO:0009733
contig150.g24.t1	AT1G20470.SAUR-like auxin-responsive protein family_%%%_AT1G76190.SAUR-like auxin-responsive protein family	GO:0009733
contig691.g375.t1	AT1G20470.SAUR-like auxin-responsive protein family_%%%_AT1G76190.SAUR-like auxin-responsive protein family	GO:0009733
contig560.g119.t1	AT4G21240.F-box and associated interaction domains-containing protein_%%%_AT3G10240.F-box and associated interaction domains-containing protein_%%%_AT1G47765.F-box and associated interaction domains-containing protein_%%%_AT1G47790.F-box and associated interaction domains-containing protein_%%%_AT1G50870.F-box and associated interaction domains-containing protein_%%%_AT1G47730.F-box and associate…	n/a
contig877.g9.t1	AT1G41920.General transcription factor 2-related zinc finger protein_%%%_AT3G29450.General transcription factor 2-related zinc finger protein_%%%_AT4G09660.zinc finger MYM-type-like protein_%%%_AT1G19260.TTF-type zinc finger protein with HAT dimerization domain-containing protein_%%%_AT3G29765.General transcription factor 2-related zinc finger protein_%%%_AT3G29763.General transcription factor 2-…	GO:0003676,GO:0003676,GO:0003676,GO:0046983
contig358.g9.t1	AT1G41920.General transcription factor 2-related zinc finger protein_%%%_AT3G29450.General transcription factor 2-related zinc finger protein_%%%_AT4G09660.zinc finger MYM-type-like protein_%%%_AT1G19260.TTF-type zinc finger protein with HAT dimerization domain-containing protein_%%%_AT3G29765.General transcription factor 2-related zinc finger protein_%%%_AT3G29763.General transcription factor 2-…	GO:0003676,GO:0003676
contig267.g502.t1	AT1G41920.General transcription factor 2-related zinc finger protein_%%%_AT3G29450.General transcription factor 2-related zinc finger protein_%%%_AT4G09660.zinc finger MYM-type-like protein_%%%_AT1G19260.TTF-type zinc finger protein with HAT dimerization domain-containing protein_%%%_AT3G29765.General transcription factor 2-related zinc finger protein_%%%_AT3G29763.General transcription factor 2-…	n/a
contig691.g1846.t1	AT1G41920.General transcription factor 2-related zinc finger protein_%%%_AT3G29450.General transcription factor 2-related zinc finger protein_%%%_AT4G09660.zinc finger MYM-type-like protein_%%%_AT1G19260.TTF-type zinc finger protein with HAT dimerization domain-containing protein_%%%_AT3G29765.General transcription factor 2-related zinc finger protein_%%%_AT3G29763.General transcription factor 2-…	GO:0003676,GO:0003676,GO:0003676,GO:0046983
contig705.g57.t1	AT1G41920.General transcription factor 2-related zinc finger protein_%%%_AT3G29450.General transcription factor 2-related zinc finger protein_%%%_AT4G09660.zinc finger MYM-type-like protein_%%%_AT1G19260.TTF-type zinc finger protein with HAT dimerization domain-containing protein_%%%_AT3G29765.General transcription factor 2-related zinc finger protein_%%%_AT3G29763.General transcription factor 2-…	GO:0003676,GO:0003676,GO:0003676,GO:0046983
contig189.g13.t1	AT1G41920.General transcription factor 2-related zinc finger protein_%%%_AT3G29450.General transcription factor 2-related zinc finger protein_%%%_AT4G09660.zinc finger MYM-type-like protein_%%%_AT1G19260.TTF-type zinc finger protein with HAT dimerization domain-containing protein_%%%_AT3G29765.General transcription factor 2-related zinc finger protein_%%%_AT3G29763.General transcription factor 2-…	GO:0046983,GO:0003676,GO:0003676,GO:0003676
contig719.g98.t1	AT1G41920.General transcription factor 2-related zinc finger protein_%%%_AT3G29450.General transcription factor 2-related zinc finger protein_%%%_AT4G09660.zinc finger MYM-type-like protein_%%%_AT1G19260.TTF-type zinc finger protein with HAT dimerization domain-containing protein_%%%_AT3G29765.General transcription factor 2-related zinc finger protein_%%%_AT3G29763.General transcription factor 2-…	GO:0046983,GO:0003676,GO:0003676,GO:0003676
contig209.g46.t1	AT1G41920.General transcription factor 2-related zinc finger protein_%%%_AT3G29450.General transcription factor 2-related zinc finger protein_%%%_AT4G09660.zinc finger MYM-type-like protein_%%%_AT1G19260.TTF-type zinc finger protein with HAT dimerization domain-containing protein_%%%_AT3G29765.General transcription factor 2-related zinc finger protein_%%%_AT3G29763.General transcription factor 2-…	GO:0003676,GO:0003676,GO:0003676,GO:0046983
contig566.g48.t1	AT1G41920.General transcription factor 2-related zinc finger protein_%%%_AT3G29450.General transcription factor 2-related zinc finger protein_%%%_AT4G09660.zinc finger MYM-type-like protein_%%%_AT1G19260.TTF-type zinc finger protein with HAT dimerization domain-containing protein_%%%_AT3G29765.General transcription factor 2-related zinc finger protein_%%%_AT3G29763.General transcription factor 2-…	GO:0003676,GO:0003676
contig355.g96.t1	AT1G41920.General transcription factor 2-related zinc finger protein_%%%_AT3G29450.General transcription factor 2-related zinc finger protein_%%%_AT4G09660.zinc finger MYM-type-like protein_%%%_AT1G19260.TTF-type zinc finger protein with HAT dimerization domain-containing protein_%%%_AT3G29765.General transcription factor 2-related zinc finger protein_%%%_AT3G29763.General transcription factor 2-…	n/a
contig267.g883.t1	AT1G41920.General transcription factor 2-related zinc finger protein_%%%_AT3G29450.General transcription factor 2-related zinc finger protein_%%%_AT4G09660.zinc finger MYM-type-like protein_%%%_AT1G19260.TTF-type zinc finger protein with HAT dimerization domain-containing protein_%%%_AT3G29765.General transcription factor 2-related zinc finger protein_%%%_AT3G29763.General transcription factor 2-…	GO:0046983,GO:0003676,GO:0003676
contig546.g2713.t1	AT1G41920.General transcription factor 2-related zinc finger protein_%%%_AT3G29450.General transcription factor 2-related zinc finger protein_%%%_AT4G09660.zinc finger MYM-type-like protein_%%%_AT1G19260.TTF-type zinc finger protein with HAT dimerization domain-containing protein_%%%_AT3G29765.General transcription factor 2-related zinc finger protein_%%%_AT3G29763.General transcription factor 2-…	GO:0046983,GO:0003676,GO:0003676
contig580.g141.t1	AT1G41920.General transcription factor 2-related zinc finger protein_%%%_AT3G29450.General transcription factor 2-related zinc finger protein_%%%_AT4G09660.zinc finger MYM-type-like protein_%%%_AT1G19260.TTF-type zinc finger protein with HAT dimerization domain-containing protein_%%%_AT3G29765.General transcription factor 2-related zinc finger protein_%%%_AT3G29763.General transcription factor 2-…	GO:0046983,GO:0003676,GO:0003676
contig267.g445.t1	AT1G41920.General transcription factor 2-related zinc finger protein_%%%_AT3G29450.General transcription factor 2-related zinc finger protein_%%%_AT4G09660.zinc finger MYM-type-like protein_%%%_AT1G19260.TTF-type zinc finger protein with HAT dimerization domain-containing protein_%%%_AT3G29765.General transcription factor 2-related zinc finger protein_%%%_AT3G29763.General transcription factor 2-…	n/a
contig564.g20.t1	AT1G41920.General transcription factor 2-related zinc finger protein_%%%_AT3G29450.General transcription factor 2-related zinc finger protein_%%%_AT4G09660.zinc finger MYM-type-like protein_%%%_AT1G19260.TTF-type zinc finger protein with HAT dimerization domain-containing protein_%%%_AT3G29765.General transcription factor 2-related zinc finger protein_%%%_AT3G29763.General transcription factor 2-…	GO:0046983,GO:0003676
contig691.g1835.t1	AT1G41920.General transcription factor 2-related zinc finger protein_%%%_AT3G29450.General transcription factor 2-related zinc finger protein_%%%_AT4G09660.zinc finger MYM-type-like protein_%%%_AT1G19260.TTF-type zinc finger protein with HAT dimerization domain-containing protein_%%%_AT3G29765.General transcription factor 2-related zinc finger protein_%%%_AT3G29763.General transcription factor 2-…	GO:0003676,GO:0046983
contig564.g19.t1	AT1G41920.General transcription factor 2-related zinc finger protein_%%%_AT3G29450.General transcription factor 2-related zinc finger protein_%%%_AT4G09660.zinc finger MYM-type-like protein_%%%_AT1G19260.TTF-type zinc finger protein with HAT dimerization domain-containing protein_%%%_AT3G29765.General transcription factor 2-related zinc finger protein_%%%_AT3G29763.General transcription factor 2-…	GO:0003676,GO:0003676,GO:0003676,GO:0046983
contig267.g873.t1	AT1G41920.General transcription factor 2-related zinc finger protein_%%%_AT3G29450.General transcription factor 2-related zinc finger protein_%%%_AT4G09660.zinc finger MYM-type-like protein_%%%_AT1G19260.TTF-type zinc finger protein with HAT dimerization domain-containing protein_%%%_AT3G29765.General transcription factor 2-related zinc finger protein_%%%_AT3G29763.General transcription factor 2-…	GO:0046983,GO:0003676,GO:0003676,GO:0003676
contig199.g1179.t1	AT1G41920.General transcription factor 2-related zinc finger protein_%%%_AT3G29450.General transcription factor 2-related zinc finger protein_%%%_AT4G09660.zinc finger MYM-type-like protein_%%%_AT1G19260.TTF-type zinc finger protein with HAT dimerization domain-containing protein_%%%_AT3G29765.General transcription factor 2-related zinc finger protein_%%%_AT3G29763.General transcription factor 2-…	GO:0003676,GO:0003676,GO:0003676,GO:0046983,GO:0003676
contig562.g442.t1	AT1G41920.General transcription factor 2-related zinc finger protein_%%%_AT3G29450.General transcription factor 2-related zinc finger protein_%%%_AT4G09660.zinc finger MYM-type-like protein_%%%_AT1G19260.TTF-type zinc finger protein with HAT dimerization domain-containing protein_%%%_AT3G29765.General transcription factor 2-related zinc finger protein_%%%_AT3G29763.General transcription factor 2-…	GO:0003676,GO:0003676
contig764.g1158.t1	AT1G41920.General transcription factor 2-related zinc finger protein_%%%_AT3G29450.General transcription factor 2-related zinc finger protein_%%%_AT4G09660.zinc finger MYM-type-like protein_%%%_AT1G19260.TTF-type zinc finger protein with HAT dimerization domain-containing protein_%%%_AT3G29765.General transcription factor 2-related zinc finger protein_%%%_AT3G29763.General transcription factor 2-…	n/a
contig14.g13.t1	AT1G41920.General transcription factor 2-related zinc finger protein_%%%_AT3G29450.General transcription factor 2-related zinc finger protein_%%%_AT4G09660.zinc finger MYM-type-like protein_%%%_AT1G19260.TTF-type zinc finger protein with HAT dimerization domain-containing protein_%%%_AT3G29765.General transcription factor 2-related zinc finger protein_%%%_AT3G29763.General transcription factor 2-…	n/a
contig364.g4.t1	AT1G41920.General transcription factor 2-related zinc finger protein_%%%_AT3G29450.General transcription factor 2-related zinc finger protein_%%%_AT4G09660.zinc finger MYM-type-like protein_%%%_AT1G19260.TTF-type zinc finger protein with HAT dimerization domain-containing protein_%%%_AT3G29765.General transcription factor 2-related zinc finger protein_%%%_AT3G29763.General transcription factor 2-…	n/a
contig95.g570.t1	AT1G41920.General transcription factor 2-related zinc finger protein_%%%_AT3G29450.General transcription factor 2-related zinc finger protein_%%%_AT4G09660.zinc finger MYM-type-like protein_%%%_AT1G19260.TTF-type zinc finger protein with HAT dimerization domain-containing protein_%%%_AT3G29765.General transcription factor 2-related zinc finger protein_%%%_AT3G29763.General transcription factor 2-…	GO:0046983,GO:0003676,GO:0003676,GO:0003676
contig546.g2821.t1	AT1G41920.General transcription factor 2-related zinc finger protein_%%%_AT3G29450.General transcription factor 2-related zinc finger protein_%%%_AT4G09660.zinc finger MYM-type-like protein_%%%_AT1G19260.TTF-type zinc finger protein with HAT dimerization domain-containing protein_%%%_AT3G29765.General transcription factor 2-related zinc finger protein_%%%_AT3G29763.General transcription factor 2-…	n/a
contig708.g9.t1	AT1G41920.General transcription factor 2-related zinc finger protein_%%%_AT3G29450.General transcription factor 2-related zinc finger protein_%%%_AT4G09660.zinc finger MYM-type-like protein_%%%_AT1G19260.TTF-type zinc finger protein with HAT dimerization domain-containing protein_%%%_AT3G29765.General transcription factor 2-related zinc finger protein_%%%_AT3G29763.General transcription factor 2-…	GO:0003676,GO:0003676
contig544.g1547.t1	AT1G41920.General transcription factor 2-related zinc finger protein_%%%_AT3G29450.General transcription factor 2-related zinc finger protein_%%%_AT4G09660.zinc finger MYM-type-like protein_%%%_AT1G19260.TTF-type zinc finger protein with HAT dimerization domain-containing protein_%%%_AT3G29765.General transcription factor 2-related zinc finger protein_%%%_AT3G29763.General transcription factor 2-…	GO:0046983,GO:0003676,GO:0003676,GO:0003676
contig764.g1159.t1	AT1G41920.General transcription factor 2-related zinc finger protein_%%%_AT3G29450.General transcription factor 2-related zinc finger protein_%%%_AT4G09660.zinc finger MYM-type-like protein_%%%_AT1G19260.TTF-type zinc finger protein with HAT dimerization domain-containing protein_%%%_AT3G29765.General transcription factor 2-related zinc finger protein_%%%_AT3G29763.General transcription factor 2-…	GO:0003676,GO:0003676,GO:0003676,GO:0046983
contig2.g331.t1	AT1G41920.General transcription factor 2-related zinc finger protein_%%%_AT3G29450.General transcription factor 2-related zinc finger protein_%%%_AT4G09660.zinc finger MYM-type-like protein_%%%_AT1G19260.TTF-type zinc finger protein with HAT dimerization domain-containing protein_%%%_AT3G29765.General transcription factor 2-related zinc finger protein_%%%_AT3G29763.General transcription factor 2-…	GO:0003676,GO:0003676
contig269.g9.t1	AT1G41920.General transcription factor 2-related zinc finger protein_%%%_AT3G29450.General transcription factor 2-related zinc finger protein_%%%_AT4G09660.zinc finger MYM-type-like protein_%%%_AT1G19260.TTF-type zinc finger protein with HAT dimerization domain-containing protein_%%%_AT3G29765.General transcription factor 2-related zinc finger protein_%%%_AT3G29763.General transcription factor 2-…	GO:0003676,GO:0003676,GO:0046983
contig345.g23.t1	AT1G41920.General transcription factor 2-related zinc finger protein_%%%_AT3G29450.General transcription factor 2-related zinc finger protein_%%%_AT4G09660.zinc finger MYM-type-like protein_%%%_AT1G19260.TTF-type zinc finger protein with HAT dimerization domain-containing protein_%%%_AT3G29765.General transcription factor 2-related zinc finger protein_%%%_AT3G29763.General transcription factor 2-…	GO:0046983,GO:0003676,GO:0003676,GO:0003676
contig330.g105.t1	AT1G41920.General transcription factor 2-related zinc finger protein_%%%_AT3G29450.General transcription factor 2-related zinc finger protein_%%%_AT4G09660.zinc finger MYM-type-like protein_%%%_AT1G19260.TTF-type zinc finger protein with HAT dimerization domain-containing protein_%%%_AT3G29765.General transcription factor 2-related zinc finger protein_%%%_AT3G29763.General transcription factor 2-…	GO:0046983,GO:0003676
contig345.g17.t1	AT1G41920.General transcription factor 2-related zinc finger protein_%%%_AT3G29450.General transcription factor 2-related zinc finger protein_%%%_AT4G09660.zinc finger MYM-type-like protein_%%%_AT1G19260.TTF-type zinc finger protein with HAT dimerization domain-containing protein_%%%_AT3G29765.General transcription factor 2-related zinc finger protein_%%%_AT3G29763.General transcription factor 2-…	GO:0046983,GO:0003676
contig330.g90.t1	AT1G41920.General transcription factor 2-related zinc finger protein_%%%_AT3G29450.General transcription factor 2-related zinc finger protein_%%%_AT4G09660.zinc finger MYM-type-like protein_%%%_AT1G19260.TTF-type zinc finger protein with HAT dimerization domain-containing protein_%%%_AT3G29765.General transcription factor 2-related zinc finger protein_%%%_AT3G29763.General transcription factor 2-…	GO:0046983,GO:0003676
contig544.g1486.t1	AT1G41920.General transcription factor 2-related zinc finger protein_%%%_AT3G29450.General transcription factor 2-related zinc finger protein_%%%_AT4G09660.zinc finger MYM-type-like protein_%%%_AT1G19260.TTF-type zinc finger protein with HAT dimerization domain-containing protein_%%%_AT3G29765.General transcription factor 2-related zinc finger protein_%%%_AT3G29763.General transcription factor 2-…	GO:0046983,GO:0003676
contig89.g141.t1	AT1G41920.General transcription factor 2-related zinc finger protein_%%%_AT3G29450.General transcription factor 2-related zinc finger protein_%%%_AT4G09660.zinc finger MYM-type-like protein_%%%_AT1G19260.TTF-type zinc finger protein with HAT dimerization domain-containing protein_%%%_AT3G29765.General transcription factor 2-related zinc finger protein_%%%_AT3G29763.General transcription factor 2-…	GO:0046983,GO:0003676,GO:0003676,GO:0003676
contig557.g838.t1	AT1G41920.General transcription factor 2-related zinc finger protein_%%%_AT3G29450.General transcription factor 2-related zinc finger protein_%%%_AT4G09660.zinc finger MYM-type-like protein_%%%_AT1G19260.TTF-type zinc finger protein with HAT dimerization domain-containing protein_%%%_AT3G29765.General transcription factor 2-related zinc finger protein_%%%_AT3G29763.General transcription factor 2-…	GO:0003676,GO:0003676,GO:0003676
contig65.g38.t1	AT1G41920.General transcription factor 2-related zinc finger protein_%%%_AT3G29450.General transcription factor 2-related zinc finger protein_%%%_AT4G09660.zinc finger MYM-type-like protein_%%%_AT1G19260.TTF-type zinc finger protein with HAT dimerization domain-containing protein_%%%_AT3G29765.General transcription factor 2-related zinc finger protein_%%%_AT3G29763.General transcription factor 2-…	GO:0003676,GO:0003676,GO:0003676
contig19.g56.t1	AT1G41920.General transcription factor 2-related zinc finger protein_%%%_AT3G29450.General transcription factor 2-related zinc finger protein_%%%_AT4G09660.zinc finger MYM-type-like protein_%%%_AT1G19260.TTF-type zinc finger protein with HAT dimerization domain-containing protein_%%%_AT3G29765.General transcription factor 2-related zinc finger protein_%%%_AT3G29763.General transcription factor 2-…	GO:0046983,GO:0003676,GO:0003676,GO:0003676
contig330.g91.t1	AT1G41920.General transcription factor 2-related zinc finger protein_%%%_AT3G29450.General transcription factor 2-related zinc finger protein_%%%_AT4G09660.zinc finger MYM-type-like protein_%%%_AT1G19260.TTF-type zinc finger protein with HAT dimerization domain-containing protein_%%%_AT3G29765.General transcription factor 2-related zinc finger protein_%%%_AT3G29763.General transcription factor 2-…	n/a
contig345.g18.t1	AT1G41920.General transcription factor 2-related zinc finger protein_%%%_AT3G29450.General transcription factor 2-related zinc finger protein_%%%_AT4G09660.zinc finger MYM-type-like protein_%%%_AT1G19260.TTF-type zinc finger protein with HAT dimerization domain-containing protein_%%%_AT3G29765.General transcription factor 2-related zinc finger protein_%%%_AT3G29763.General transcription factor 2-…	n/a
contig146.g26.t1	AT1G41920.General transcription factor 2-related zinc finger protein_%%%_AT3G29450.General transcription factor 2-related zinc finger protein_%%%_AT4G09660.zinc finger MYM-type-like protein_%%%_AT1G19260.TTF-type zinc finger protein with HAT dimerization domain-containing protein_%%%_AT3G29765.General transcription factor 2-related zinc finger protein_%%%_AT3G29763.General transcription factor 2-…	n/a
contig546.g2491.t1	AT1G41920.General transcription factor 2-related zinc finger protein_%%%_AT3G29450.General transcription factor 2-related zinc finger protein_%%%_AT4G09660.zinc finger MYM-type-like protein_%%%_AT1G19260.TTF-type zinc finger protein with HAT dimerization domain-containing protein_%%%_AT3G29765.General transcription factor 2-related zinc finger protein_%%%_AT3G29763.General transcription factor 2-…	n/a
contig78.g29.t1	AT1G41920.General transcription factor 2-related zinc finger protein_%%%_AT3G29450.General transcription factor 2-related zinc finger protein_%%%_AT4G09660.zinc finger MYM-type-like protein_%%%_AT1G19260.TTF-type zinc finger protein with HAT dimerization domain-containing protein_%%%_AT3G29765.General transcription factor 2-related zinc finger protein_%%%_AT3G29763.General transcription factor 2-…	n/a
contig728.g725.t1	AT1G41920.General transcription factor 2-related zinc finger protein_%%%_AT3G29450.General transcription factor 2-related zinc finger protein_%%%_AT4G09660.zinc finger MYM-type-like protein_%%%_AT1G19260.TTF-type zinc finger protein with HAT dimerization domain-containing protein_%%%_AT3G29765.General transcription factor 2-related zinc finger protein_%%%_AT3G29763.General transcription factor 2-…	GO:0003676,GO:0003676,GO:0003676,GO:0046983
contig564.g1527.t1	AT1G41920.General transcription factor 2-related zinc finger protein_%%%_AT3G29450.General transcription factor 2-related zinc finger protein_%%%_AT4G09660.zinc finger MYM-type-like protein_%%%_AT1G19260.TTF-type zinc finger protein with HAT dimerization domain-containing protein_%%%_AT3G29765.General transcription factor 2-related zinc finger protein_%%%_AT3G29763.General transcription factor 2-…	GO:0003676
contig323.g25.t1	AT1G41920.General transcription factor 2-related zinc finger protein_%%%_AT3G29450.General transcription factor 2-related zinc finger protein_%%%_AT4G09660.zinc finger MYM-type-like protein_%%%_AT1G19260.TTF-type zinc finger protein with HAT dimerization domain-containing protein_%%%_AT3G29765.General transcription factor 2-related zinc finger protein_%%%_AT3G29763.General transcription factor 2-…	n/a
contig871.g35.t1	AT1G41920.General transcription factor 2-related zinc finger protein_%%%_AT3G29450.General transcription factor 2-related zinc finger protein_%%%_AT4G09660.zinc finger MYM-type-like protein_%%%_AT1G19260.TTF-type zinc finger protein with HAT dimerization domain-containing protein_%%%_AT3G29765.General transcription factor 2-related zinc finger protein_%%%_AT3G29763.General transcription factor 2-…	n/a
contig457.g58.t1	AT1G41920.General transcription factor 2-related zinc finger protein_%%%_AT3G29450.General transcription factor 2-related zinc finger protein_%%%_AT4G09660.zinc finger MYM-type-like protein_%%%_AT1G19260.TTF-type zinc finger protein with HAT dimerization domain-containing protein_%%%_AT3G29765.General transcription factor 2-related zinc finger protein_%%%_AT3G29763.General transcription factor 2-…	n/a
contig544.g2554.t1	AT1G41920.General transcription factor 2-related zinc finger protein_%%%_AT3G29450.General transcription factor 2-related zinc finger protein_%%%_AT4G09660.zinc finger MYM-type-like protein_%%%_AT1G19260.TTF-type zinc finger protein with HAT dimerization domain-containing protein_%%%_AT3G29765.General transcription factor 2-related zinc finger protein_%%%_AT3G29763.General transcription factor 2-…	GO:0046983,GO:0003676,GO:0003676
contig425.g33.t1	AT1G41920.General transcription factor 2-related zinc finger protein_%%%_AT3G29450.General transcription factor 2-related zinc finger protein_%%%_AT4G09660.zinc finger MYM-type-like protein_%%%_AT1G19260.TTF-type zinc finger protein with HAT dimerization domain-containing protein_%%%_AT3G29765.General transcription factor 2-related zinc finger protein_%%%_AT3G29763.General transcription factor 2-…	n/a
contig564.g36.t1	AT1G41920.General transcription factor 2-related zinc finger protein_%%%_AT3G29450.General transcription factor 2-related zinc finger protein_%%%_AT4G09660.zinc finger MYM-type-like protein_%%%_AT1G19260.TTF-type zinc finger protein with HAT dimerization domain-containing protein_%%%_AT3G29765.General transcription factor 2-related zinc finger protein_%%%_AT3G29763.General transcription factor 2-…	n/a
contig191.g4.t1	AT1G41920.General transcription factor 2-related zinc finger protein_%%%_AT3G29450.General transcription factor 2-related zinc finger protein_%%%_AT4G09660.zinc finger MYM-type-like protein_%%%_AT1G19260.TTF-type zinc finger protein with HAT dimerization domain-containing protein_%%%_AT3G29765.General transcription factor 2-related zinc finger protein_%%%_AT3G29763.General transcription factor 2-…	n/a
contig404.g84.t1	AT1G41920.General transcription factor 2-related zinc finger protein_%%%_AT3G29450.General transcription factor 2-related zinc finger protein_%%%_AT4G09660.zinc finger MYM-type-like protein_%%%_AT1G19260.TTF-type zinc finger protein with HAT dimerization domain-containing protein_%%%_AT3G29765.General transcription factor 2-related zinc finger protein_%%%_AT3G29763.General transcription factor 2-…	n/a
contig832.g23.t1	AT1G41920.General transcription factor 2-related zinc finger protein_%%%_AT3G29450.General transcription factor 2-related zinc finger protein_%%%_AT4G09660.zinc finger MYM-type-like protein_%%%_AT1G19260.TTF-type zinc finger protein with HAT dimerization domain-containing protein_%%%_AT3G29765.General transcription factor 2-related zinc finger protein_%%%_AT3G29763.General transcription factor 2-…	n/a
contig560.g528.t1	AT1G41920.General transcription factor 2-related zinc finger protein_%%%_AT3G29450.General transcription factor 2-related zinc finger protein_%%%_AT4G09660.zinc finger MYM-type-like protein_%%%_AT1G19260.TTF-type zinc finger protein with HAT dimerization domain-containing protein_%%%_AT3G29765.General transcription factor 2-related zinc finger protein_%%%_AT3G29763.General transcription factor 2-…	n/a
contig94.g1304.t1	AT1G41920.General transcription factor 2-related zinc finger protein_%%%_AT3G29450.General transcription factor 2-related zinc finger protein_%%%_AT4G09660.zinc finger MYM-type-like protein_%%%_AT1G19260.TTF-type zinc finger protein with HAT dimerization domain-containing protein_%%%_AT3G29765.General transcription factor 2-related zinc finger protein_%%%_AT3G29763.General transcription factor 2-…	n/a
contig756.g19.t1	AT1G41920.General transcription factor 2-related zinc finger protein_%%%_AT3G29450.General transcription factor 2-related zinc finger protein_%%%_AT4G09660.zinc finger MYM-type-like protein_%%%_AT1G19260.TTF-type zinc finger protein with HAT dimerization domain-containing protein_%%%_AT3G29765.General transcription factor 2-related zinc finger protein_%%%_AT3G29763.General transcription factor 2-…	n/a
contig119.g87.t1	AT1G41920.General transcription factor 2-related zinc finger protein_%%%_AT3G29450.General transcription factor 2-related zinc finger protein_%%%_AT4G09660.zinc finger MYM-type-like protein_%%%_AT1G19260.TTF-type zinc finger protein with HAT dimerization domain-containing protein_%%%_AT3G29765.General transcription factor 2-related zinc finger protein_%%%_AT3G29763.General transcription factor 2-…	n/a
contig691.g1845.t1	AT1G41920.General transcription factor 2-related zinc finger protein_%%%_AT3G29450.General transcription factor 2-related zinc finger protein_%%%_AT4G09660.zinc finger MYM-type-like protein_%%%_AT1G19260.TTF-type zinc finger protein with HAT dimerization domain-containing protein_%%%_AT3G29765.General transcription factor 2-related zinc finger protein_%%%_AT3G29763.General transcription factor 2-…	n/a
contig802.g8.t1	AT1G41920.General transcription factor 2-related zinc finger protein_%%%_AT3G29450.General transcription factor 2-related zinc finger protein_%%%_AT4G09660.zinc finger MYM-type-like protein_%%%_AT1G19260.TTF-type zinc finger protein with HAT dimerization domain-containing protein_%%%_AT3G29765.General transcription factor 2-related zinc finger protein_%%%_AT3G29763.General transcription factor 2-…	n/a
contig94.g262.t1	AT1G41920.General transcription factor 2-related zinc finger protein_%%%_AT3G29450.General transcription factor 2-related zinc finger protein_%%%_AT4G09660.zinc finger MYM-type-like protein_%%%_AT1G19260.TTF-type zinc finger protein with HAT dimerization domain-containing protein_%%%_AT3G29765.General transcription factor 2-related zinc finger protein_%%%_AT3G29763.General transcription factor 2-…	n/a
contig801.g65.t1	AT1G41920.General transcription factor 2-related zinc finger protein_%%%_AT3G29450.General transcription factor 2-related zinc finger protein_%%%_AT4G09660.zinc finger MYM-type-like protein_%%%_AT1G19260.TTF-type zinc finger protein with HAT dimerization domain-containing protein_%%%_AT3G29765.General transcription factor 2-related zinc finger protein_%%%_AT3G29763.General transcription factor 2-…	n/a
contig676.g5.t1	AT1G41920.General transcription factor 2-related zinc finger protein_%%%_AT3G29450.General transcription factor 2-related zinc finger protein_%%%_AT4G09660.zinc finger MYM-type-like protein_%%%_AT1G19260.TTF-type zinc finger protein with HAT dimerization domain-containing protein_%%%_AT3G29765.General transcription factor 2-related zinc finger protein_%%%_AT3G29763.General transcription factor 2-…	n/a
contig119.g708.t1	AT1G41920.General transcription factor 2-related zinc finger protein_%%%_AT3G29450.General transcription factor 2-related zinc finger protein_%%%_AT4G09660.zinc finger MYM-type-like protein_%%%_AT1G19260.TTF-type zinc finger protein with HAT dimerization domain-containing protein_%%%_AT3G29765.General transcription factor 2-related zinc finger protein_%%%_AT3G29763.General transcription factor 2-…	n/a
contig645.g5.t1	AT1G41920.General transcription factor 2-related zinc finger protein_%%%_AT3G29450.General transcription factor 2-related zinc finger protein_%%%_AT4G09660.zinc finger MYM-type-like protein_%%%_AT1G19260.TTF-type zinc finger protein with HAT dimerization domain-containing protein_%%%_AT3G29765.General transcription factor 2-related zinc finger protein_%%%_AT3G29763.General transcription factor 2-…	n/a
contig576.g262.t1	AT1G41920.General transcription factor 2-related zinc finger protein_%%%_AT3G29450.General transcription factor 2-related zinc finger protein_%%%_AT4G09660.zinc finger MYM-type-like protein_%%%_AT1G19260.TTF-type zinc finger protein with HAT dimerization domain-containing protein_%%%_AT3G29765.General transcription factor 2-related zinc finger protein_%%%_AT3G29763.General transcription factor 2-…	n/a
contig89.g2002.t1	AT1G41920.General transcription factor 2-related zinc finger protein_%%%_AT3G29450.General transcription factor 2-related zinc finger protein_%%%_AT4G09660.zinc finger MYM-type-like protein_%%%_AT1G19260.TTF-type zinc finger protein with HAT dimerization domain-containing protein_%%%_AT3G29765.General transcription factor 2-related zinc finger protein_%%%_AT3G29763.General transcription factor 2-…	n/a
contig546.g1245.t1	AT1G41920.General transcription factor 2-related zinc finger protein_%%%_AT3G29450.General transcription factor 2-related zinc finger protein_%%%_AT4G09660.zinc finger MYM-type-like protein_%%%_AT1G19260.TTF-type zinc finger protein with HAT dimerization domain-containing protein_%%%_AT3G29765.General transcription factor 2-related zinc finger protein_%%%_AT3G29763.General transcription factor 2-…	GO:0046983,GO:0003676
contig95.g955.t1	AT4G08850.Leucine-rich repeat receptor-like protein kinase family protein_%%%_AT1G35710.kinase family with leucine-rich repeat domain-containing protein	GO:0005515,GO:0004672,GO:0005524,GO:0006468,GO:0005515,GO:0005515,GO:0004672,GO:0006468,GO:0004672,GO:0005524,GO:0006468,GO:0005515,GO:0005515,GO:0005515,GO:0005515,GO:0005515,GO:0005515,GO:0005515,GO:0005515,GO:0005515,GO:0005515,GO:0005515,GO:0005515,GO:0005515,GO:0005515,GO:0005515,GO:0005515,GO:0005515,GO:0005515,GO:0005515,GO:0005515,GO:0005515,GO:0005524,GO:0005515,GO:0005515,GO:0005515
contig119.g174.t1	AT4G08850.Leucine-rich repeat receptor-like protein kinase family protein_%%%_AT1G35710.kinase family with leucine-rich repeat domain-containing protein	GO:0005515,GO:0005515,GO:0005515,GO:0005515,GO:0005515,GO:0005515,GO:0005515,GO:0005515,GO:0004672,GO:0005524,GO:0006468,GO:0004672,GO:0006468,GO:0005515,GO:0004672,GO:0005524,GO:0006468,GO:0005515,GO:0005515,GO:0005515
contig119.g176.t1	AT4G08850.Leucine-rich repeat receptor-like protein kinase family protein_%%%_AT1G35710.kinase family with leucine-rich repeat domain-containing protein	GO:0004672,GO:0005524,GO:0006468,GO:0004672,GO:0005524,GO:0006468,GO:0004672,GO:0006468,GO:0005515,GO:0005515,GO:0005515
contig119.g1692.t1	AT4G08850.Leucine-rich repeat receptor-like protein kinase family protein_%%%_AT1G35710.kinase family with leucine-rich repeat domain-containing protein	GO:0005515,GO:0005515,GO:0005515,GO:0005515,GO:0004672,GO:0005524,GO:0006468,GO:0005515,GO:0005515,GO:0005515,GO:0005515,GO:0005515,GO:0005524,GO:0005515,GO:0005515,GO:0005515,GO:0005515,GO:0004672,GO:0005524,GO:0006468,GO:0005515,GO:0005515,GO:0005515,GO:0005515,GO:0005515,GO:0005515,GO:0005515,GO:0005515,GO:0005515,GO:0005515,GO:0004672,GO:0006468,GO:0005515,GO:0005515,GO:0005515
contig119.g175.t1	AT4G08850.Leucine-rich repeat receptor-like protein kinase family protein_%%%_AT1G35710.kinase family with leucine-rich repeat domain-containing protein	GO:0005515,GO:0005515,GO:0005515,GO:0005515,GO:0005515,GO:0005515,GO:0005515,GO:0005515,GO:0005515,GO:0005515,GO:0004672,GO:0005524,GO:0006468,GO:0005515,GO:0005515,GO:0004672,GO:0005524,GO:0006468,GO:0004672,GO:0006468,GO:0005515,GO:0005515,GO:0005515,GO:0005515,GO:0005515,GO:0005515,GO:0005515,GO:0005515,GO:0005515,GO:0005515,GO:0005515
contig119.g197.t1	AT4G08850.Leucine-rich repeat receptor-like protein kinase family protein_%%%_AT1G35710.kinase family with leucine-rich repeat domain-containing protein	GO:0005515,GO:0004672,GO:0006468,GO:0005515,GO:0005515,GO:0005515,GO:0005515,GO:0005515,GO:0005515,GO:0005515,GO:0005515,GO:0005515,GO:0005515,GO:0005515,GO:0005515,GO:0005515,GO:0005515,GO:0005524,GO:0004672,GO:0005524,GO:0006468,GO:0004672,GO:0005524,GO:0006468,GO:0005515,GO:0005515
contig367.g12.t1	AT4G08850.Leucine-rich repeat receptor-like protein kinase family protein_%%%_AT1G35710.kinase family with leucine-rich repeat domain-containing protein	GO:0005515,GO:0005515,GO:0005515,GO:0004672,GO:0005524,GO:0006468,GO:0005515,GO:0005515,GO:0005515,GO:0004672,GO:0006468,GO:0005515,GO:0005515,GO:0005515,GO:0005515,GO:0005515,GO:0004672,GO:0005524,GO:0006468,GO:0005515,GO:0005515,GO:0005515,GO:0005515,GO:0005515,GO:0005515,GO:0005515,GO:0004672,GO:0005524,GO:0006468,GO:0005515,GO:0005515,GO:0005515,GO:0005515,GO:0005515
contig595.g47.t1	CYP81F4.cytochrome P450, family 81, subfamily F, polypeptide 4_%%%_CYP81F3.cytochrome P450, family 81, subfamily F, polypeptide 3_%%%_CYP81F2.cytochrome P450, family 81, subfamily F, polypeptide 2_%%%_CYP91A2.cytochrome P450, family 91, subfamily A, polypeptide 2_%%%_CYP81D6.cytochrome P450, family 81, subfamily D, polypeptide 6_%%%_CYP81D7.cytochrome P450, family 81, subfamily D, polypeptide 7_%…	GO:0005506,GO:0016705,GO:0020037,GO:0055114,GO:0005506,GO:0016705,GO:0020037,GO:0055114,GO:0005506,GO:0016705,GO:0020037,GO:0055114,GO:0005506,GO:0016705,GO:0020037,GO:0055114,GO:0005506,GO:0016705,GO:0020037,GO:0055114,GO:0005506,GO:0016705,GO:0020037,GO:0055114,GO:0005506,GO:0016705,GO:0020037,GO:0055114,GO:0005506,GO:0016705,GO:0020037,GO:0055114,GO:0016705,GO:0055114,GO:0005506,GO:0016705,GO:…
contig558.g236.t1	CYP81F4.cytochrome P450, family 81, subfamily F, polypeptide 4_%%%_CYP81F3.cytochrome P450, family 81, subfamily F, polypeptide 3_%%%_CYP81F2.cytochrome P450, family 81, subfamily F, polypeptide 2_%%%_CYP91A2.cytochrome P450, family 91, subfamily A, polypeptide 2_%%%_CYP81D6.cytochrome P450, family 81, subfamily D, polypeptide 6_%%%_CYP81D7.cytochrome P450, family 81, subfamily D, polypeptide 7_%…	n/a
contig359.g19.t1	CYP81F4.cytochrome P450, family 81, subfamily F, polypeptide 4_%%%_CYP81F3.cytochrome P450, family 81, subfamily F, polypeptide 3_%%%_CYP81F2.cytochrome P450, family 81, subfamily F, polypeptide 2_%%%_CYP91A2.cytochrome P450, family 91, subfamily A, polypeptide 2_%%%_CYP81D6.cytochrome P450, family 81, subfamily D, polypeptide 6_%%%_CYP81D7.cytochrome P450, family 81, subfamily D, polypeptide 7_%…	GO:0005506,GO:0016705,GO:0020037,GO:0055114,GO:0005506,GO:0016705,GO:0020037,GO:0055114,GO:0005506,GO:0016705,GO:0020037,GO:0055114,GO:0005506,GO:0016705,GO:0020037,GO:0055114,GO:0005506,GO:0016705,GO:0020037,GO:0055114,GO:0005506,GO:0016705,GO:0020037,GO:0055114,GO:0005506,GO:0016705,GO:0020037,GO:0055114,GO:0005506,GO:0016705,GO:0020037,GO:0055114,GO:0005506,GO:0016705,GO:0020037,GO:0055114,GO:…
contig267.g262.t1	CYP81F4.cytochrome P450, family 81, subfamily F, polypeptide 4_%%%_CYP81F3.cytochrome P450, family 81, subfamily F, polypeptide 3_%%%_CYP81F2.cytochrome P450, family 81, subfamily F, polypeptide 2_%%%_CYP91A2.cytochrome P450, family 91, subfamily A, polypeptide 2_%%%_CYP81D6.cytochrome P450, family 81, subfamily D, polypeptide 6_%%%_CYP81D7.cytochrome P450, family 81, subfamily D, polypeptide 7_%…	GO:0005506,GO:0016705,GO:0020037,GO:0055114,GO:0005506,GO:0016705,GO:0020037,GO:0055114,GO:0005506,GO:0016705,GO:0020037,GO:0055114,GO:0005506,GO:0016705,GO:0020037,GO:0055114,GO:0005506,GO:0016705,GO:0020037,GO:0055114,GO:0005506,GO:0016705,GO:0020037,GO:0055114,GO:0005506,GO:0016705,GO:0020037,GO:0055114,GO:0005506,GO:0016705,GO:0020037,GO:0055114,GO:0005506,GO:0016705,GO:0020037,GO:0055114,GO:…
contig267.g258.t1	CYP81F4.cytochrome P450, family 81, subfamily F, polypeptide 4_%%%_CYP81F3.cytochrome P450, family 81, subfamily F, polypeptide 3_%%%_CYP81F2.cytochrome P450, family 81, subfamily F, polypeptide 2_%%%_CYP91A2.cytochrome P450, family 91, subfamily A, polypeptide 2_%%%_CYP81D6.cytochrome P450, family 81, subfamily D, polypeptide 6_%%%_CYP81D7.cytochrome P450, family 81, subfamily D, polypeptide 7_%…	GO:0016705,GO:0055114,GO:0005506,GO:0016705,GO:0020037,GO:0055114,GO:0005506,GO:0016705,GO:0020037,GO:0055114,GO:0005506,GO:0016705,GO:0020037,GO:0055114,GO:0005506,GO:0016705,GO:0020037,GO:0055114,GO:0005506,GO:0016705,GO:0020037,GO:0055114,GO:0005506,GO:0016705,GO:0020037,GO:0055114,GO:0005506,GO:0016705,GO:0020037,GO:0055114,GO:0005506,GO:0016705,GO:0020037,GO:0055114,GO:0005506,GO:0016705,GO:…
contig267.g259.t1	CYP81F4.cytochrome P450, family 81, subfamily F, polypeptide 4_%%%_CYP81F3.cytochrome P450, family 81, subfamily F, polypeptide 3_%%%_CYP81F2.cytochrome P450, family 81, subfamily F, polypeptide 2_%%%_CYP91A2.cytochrome P450, family 91, subfamily A, polypeptide 2_%%%_CYP81D6.cytochrome P450, family 81, subfamily D, polypeptide 6_%%%_CYP81D7.cytochrome P450, family 81, subfamily D, polypeptide 7_%…	GO:0005506,GO:0016705,GO:0020037,GO:0055114,GO:0005506,GO:0016705,GO:0020037,GO:0055114,GO:0005506,GO:0016705,GO:0020037,GO:0055114,GO:0005506,GO:0016705,GO:0020037,GO:0055114,GO:0005506,GO:0016705,GO:0020037,GO:0055114,GO:0005506,GO:0016705,GO:0020037,GO:0055114,GO:0005506,GO:0016705,GO:0020037,GO:0055114,GO:0005506,GO:0016705,GO:0020037,GO:0055114,GO:0005506,GO:0016705,GO:0020037,GO:0055114,GO:…
contig359.g10.t1	CYP81F4.cytochrome P450, family 81, subfamily F, polypeptide 4_%%%_CYP81F3.cytochrome P450, family 81, subfamily F, polypeptide 3_%%%_CYP81F2.cytochrome P450, family 81, subfamily F, polypeptide 2_%%%_CYP91A2.cytochrome P450, family 91, subfamily A, polypeptide 2_%%%_CYP81D6.cytochrome P450, family 81, subfamily D, polypeptide 6_%%%_CYP81D7.cytochrome P450, family 81, subfamily D, polypeptide 7_%…	GO:0005506,GO:0016705,GO:0020037,GO:0055114,GO:0016705,GO:0055114,GO:0005506,GO:0016705,GO:0020037,GO:0055114,GO:0005506,GO:0016705,GO:0020037,GO:0055114,GO:0005506,GO:0016705,GO:0020037,GO:0055114,GO:0005506,GO:0016705,GO:0020037,GO:0055114,GO:0005506,GO:0016705,GO:0020037,GO:0055114,GO:0005506,GO:0016705,GO:0020037,GO:0055114,GO:0005506,GO:0016705,GO:0020037,GO:0055114,GO:0005506,GO:0016705,GO:…
contig359.g7.t1	CYP81F4.cytochrome P450, family 81, subfamily F, polypeptide 4_%%%_CYP81F3.cytochrome P450, family 81, subfamily F, polypeptide 3_%%%_CYP81F2.cytochrome P450, family 81, subfamily F, polypeptide 2_%%%_CYP91A2.cytochrome P450, family 91, subfamily A, polypeptide 2_%%%_CYP81D6.cytochrome P450, family 81, subfamily D, polypeptide 6_%%%_CYP81D7.cytochrome P450, family 81, subfamily D, polypeptide 7_%…	GO:0005506,GO:0016705,GO:0020037,GO:0055114,GO:0005506,GO:0016705,GO:0020037,GO:0055114,GO:0005506,GO:0016705,GO:0020037,GO:0055114,GO:0005506,GO:0016705,GO:0020037,GO:0055114,GO:0005506,GO:0016705,GO:0020037,GO:0055114,GO:0005506,GO:0016705,GO:0020037,GO:0055114,GO:0005506,GO:0016705,GO:0020037,GO:0055114,GO:0005506,GO:0016705,GO:0020037,GO:0055114,GO:0005506,GO:0016705,GO:0020037,GO:0055114,GO:…
contig359.g6.t1	CYP81F4.cytochrome P450, family 81, subfamily F, polypeptide 4_%%%_CYP81F3.cytochrome P450, family 81, subfamily F, polypeptide 3_%%%_CYP81F2.cytochrome P450, family 81, subfamily F, polypeptide 2_%%%_CYP91A2.cytochrome P450, family 91, subfamily A, polypeptide 2_%%%_CYP81D6.cytochrome P450, family 81, subfamily D, polypeptide 6_%%%_CYP81D7.cytochrome P450, family 81, subfamily D, polypeptide 7_%…	GO:0005506,GO:0016705,GO:0020037,GO:0055114,GO:0005506,GO:0016705,GO:0020037,GO:0055114,GO:0005506,GO:0016705,GO:0020037,GO:0055114,GO:0005506,GO:0016705,GO:0020037,GO:0055114,GO:0005506,GO:0016705,GO:0020037,GO:0055114,GO:0005506,GO:0016705,GO:0020037,GO:0055114,GO:0005506,GO:0016705,GO:0020037,GO:0055114,GO:0005506,GO:0016705,GO:0020037,GO:0055114,GO:0005506,GO:0016705,GO:0020037,GO:0055114,GO:…
contig267.g261.t1	CYP81F4.cytochrome P450, family 81, subfamily F, polypeptide 4_%%%_CYP81F3.cytochrome P450, family 81, subfamily F, polypeptide 3_%%%_CYP81F2.cytochrome P450, family 81, subfamily F, polypeptide 2_%%%_CYP91A2.cytochrome P450, family 91, subfamily A, polypeptide 2_%%%_CYP81D6.cytochrome P450, family 81, subfamily D, polypeptide 6_%%%_CYP81D7.cytochrome P450, family 81, subfamily D, polypeptide 7_%…	GO:0005506,GO:0016705,GO:0020037,GO:0055114,GO:0016705,GO:0055114,GO:0005506,GO:0016705,GO:0020037,GO:0055114,GO:0005506,GO:0016705,GO:0020037,GO:0055114,GO:0005506,GO:0016705,GO:0020037,GO:0055114,GO:0005506,GO:0016705,GO:0020037,GO:0055114,GO:0005506,GO:0016705,GO:0020037,GO:0055114,GO:0005506,GO:0016705,GO:0020037,GO:0055114,GO:0005506,GO:0016705,GO:0020037,GO:0055114,GO:0005506,GO:0016705,GO:…
contig359.g18.t1	CYP81F4.cytochrome P450, family 81, subfamily F, polypeptide 4_%%%_CYP81F3.cytochrome P450, family 81, subfamily F, polypeptide 3_%%%_CYP81F2.cytochrome P450, family 81, subfamily F, polypeptide 2_%%%_CYP91A2.cytochrome P450, family 91, subfamily A, polypeptide 2_%%%_CYP81D6.cytochrome P450, family 81, subfamily D, polypeptide 6_%%%_CYP81D7.cytochrome P450, family 81, subfamily D, polypeptide 7_%…	GO:0005506,GO:0016705,GO:0020037,GO:0055114,GO:0005506,GO:0016705,GO:0020037,GO:0055114,GO:0005506,GO:0016705,GO:0020037,GO:0055114,GO:0005506,GO:0016705,GO:0020037,GO:0055114,GO:0005506,GO:0016705,GO:0020037,GO:0055114,GO:0005506,GO:0016705,GO:0020037,GO:0055114,GO:0005506,GO:0016705,GO:0020037,GO:0055114,GO:0005506,GO:0016705,GO:0020037,GO:0055114,GO:0005506,GO:0016705,GO:0020037,GO:0055114,GO:…
contig359.g16.t1	CYP81F4.cytochrome P450, family 81, subfamily F, polypeptide 4_%%%_CYP81F3.cytochrome P450, family 81, subfamily F, polypeptide 3_%%%_CYP81F2.cytochrome P450, family 81, subfamily F, polypeptide 2_%%%_CYP91A2.cytochrome P450, family 91, subfamily A, polypeptide 2_%%%_CYP81D6.cytochrome P450, family 81, subfamily D, polypeptide 6_%%%_CYP81D7.cytochrome P450, family 81, subfamily D, polypeptide 7_%…	GO:0005506,GO:0016705,GO:0020037,GO:0055114,GO:0005506,GO:0016705,GO:0020037,GO:0055114,GO:0005506,GO:0016705,GO:0020037,GO:0055114,GO:0005506,GO:0016705,GO:0020037,GO:0055114,GO:0005506,GO:0016705,GO:0020037,GO:0055114,GO:0005506,GO:0016705,GO:0020037,GO:0055114,GO:0005506,GO:0016705,GO:0020037,GO:0055114,GO:0005506,GO:0016705,GO:0020037,GO:0055114,GO:0005506,GO:0016705,GO:0020037,GO:0055114,GO:…
contig267.g269.t1	CYP81F4.cytochrome P450, family 81, subfamily F, polypeptide 4_%%%_CYP81F3.cytochrome P450, family 81, subfamily F, polypeptide 3_%%%_CYP81F2.cytochrome P450, family 81, subfamily F, polypeptide 2_%%%_CYP91A2.cytochrome P450, family 91, subfamily A, polypeptide 2_%%%_CYP81D6.cytochrome P450, family 81, subfamily D, polypeptide 6_%%%_CYP81D7.cytochrome P450, family 81, subfamily D, polypeptide 7_%…	GO:0005506,GO:0016705,GO:0020037,GO:0055114,GO:0005506,GO:0016705,GO:0020037,GO:0055114,GO:0005506,GO:0016705,GO:0020037,GO:0055114,GO:0005506,GO:0016705,GO:0020037,GO:0055114,GO:0005506,GO:0016705,GO:0020037,GO:0055114,GO:0005506,GO:0016705,GO:0020037,GO:0055114,GO:0005506,GO:0016705,GO:0020037,GO:0055114,GO:0005506,GO:0016705,GO:0020037,GO:0055114,GO:0005506,GO:0016705,GO:0020037,GO:0055114,GO:…
contig359.g21.t1	CYP81F4.cytochrome P450, family 81, subfamily F, polypeptide 4_%%%_CYP81F3.cytochrome P450, family 81, subfamily F, polypeptide 3_%%%_CYP81F2.cytochrome P450, family 81, subfamily F, polypeptide 2_%%%_CYP91A2.cytochrome P450, family 91, subfamily A, polypeptide 2_%%%_CYP81D6.cytochrome P450, family 81, subfamily D, polypeptide 6_%%%_CYP81D7.cytochrome P450, family 81, subfamily D, polypeptide 7_%…	GO:0005506,GO:0016705,GO:0020037,GO:0055114,GO:0005506,GO:0016705,GO:0020037,GO:0055114,GO:0005506,GO:0016705,GO:0020037,GO:0055114,GO:0005506,GO:0016705,GO:0020037,GO:0055114,GO:0016705,GO:0055114,GO:0005506,GO:0016705,GO:0020037,GO:0055114,GO:0005506,GO:0016705,GO:0020037,GO:0055114,GO:0005506,GO:0016705,GO:0020037,GO:0055114,GO:0005506,GO:0016705,GO:0020037,GO:0055114,GO:0005506,GO:0016705,GO:…
contig267.g263.t1	CYP81F4.cytochrome P450, family 81, subfamily F, polypeptide 4_%%%_CYP81F3.cytochrome P450, family 81, subfamily F, polypeptide 3_%%%_CYP81F2.cytochrome P450, family 81, subfamily F, polypeptide 2_%%%_CYP91A2.cytochrome P450, family 91, subfamily A, polypeptide 2_%%%_CYP81D6.cytochrome P450, family 81, subfamily D, polypeptide 6_%%%_CYP81D7.cytochrome P450, family 81, subfamily D, polypeptide 7_%…	GO:0005506,GO:0016705,GO:0020037,GO:0055114,GO:0005506,GO:0016705,GO:0020037,GO:0055114,GO:0005506,GO:0016705,GO:0020037,GO:0055114,GO:0005506,GO:0016705,GO:0020037,GO:0055114,GO:0005506,GO:0016705,GO:0020037,GO:0055114,GO:0005506,GO:0016705,GO:0020037,GO:0055114,GO:0005506,GO:0016705,GO:0020037,GO:0055114,GO:0005506,GO:0016705,GO:0020037,GO:0055114,GO:0005506,GO:0016705,GO:0020037,GO:0055114,GO:…
contig267.g260.t1	CYP81F4.cytochrome P450, family 81, subfamily F, polypeptide 4_%%%_CYP81F3.cytochrome P450, family 81, subfamily F, polypeptide 3_%%%_CYP81F2.cytochrome P450, family 81, subfamily F, polypeptide 2_%%%_CYP91A2.cytochrome P450, family 91, subfamily A, polypeptide 2_%%%_CYP81D6.cytochrome P450, family 81, subfamily D, polypeptide 6_%%%_CYP81D7.cytochrome P450, family 81, subfamily D, polypeptide 7_%…	GO:0005506,GO:0016705,GO:0020037,GO:0055114,GO:0005506,GO:0016705,GO:0020037,GO:0055114,GO:0005506,GO:0016705,GO:0020037,GO:0055114,GO:0005506,GO:0016705,GO:0020037,GO:0055114,GO:0005506,GO:0016705,GO:0020037,GO:0055114,GO:0005506,GO:0016705,GO:0020037,GO:0055114,GO:0005506,GO:0016705,GO:0020037,GO:0055114,GO:0005506,GO:0016705,GO:0020037,GO:0055114,GO:0005506,GO:0016705,GO:0020037,GO:0055114,GO:…
contig595.g46.t1	CYP81F4.cytochrome P450, family 81, subfamily F, polypeptide 4_%%%_CYP81F3.cytochrome P450, family 81, subfamily F, polypeptide 3_%%%_CYP81F2.cytochrome P450, family 81, subfamily F, polypeptide 2_%%%_CYP91A2.cytochrome P450, family 91, subfamily A, polypeptide 2_%%%_CYP81D6.cytochrome P450, family 81, subfamily D, polypeptide 6_%%%_CYP81D7.cytochrome P450, family 81, subfamily D, polypeptide 7_%…	GO:0005506,GO:0016705,GO:0020037,GO:0055114,GO:0016705,GO:0055114,GO:0005506,GO:0016705,GO:0020037,GO:0055114,GO:0005506,GO:0016705,GO:0020037,GO:0055114,GO:0005506,GO:0016705,GO:0020037,GO:0055114,GO:0005506,GO:0016705,GO:0020037,GO:0055114,GO:0005506,GO:0016705,GO:0020037,GO:0055114,GO:0005506,GO:0016705,GO:0020037,GO:0055114,GO:0005506,GO:0016705,GO:0020037,GO:0055114,GO:0005506,GO:0016705,GO:…
contig472.g15.t1	CYP81F4.cytochrome P450, family 81, subfamily F, polypeptide 4_%%%_CYP81F3.cytochrome P450, family 81, subfamily F, polypeptide 3_%%%_CYP81F2.cytochrome P450, family 81, subfamily F, polypeptide 2_%%%_CYP91A2.cytochrome P450, family 91, subfamily A, polypeptide 2_%%%_CYP81D6.cytochrome P450, family 81, subfamily D, polypeptide 6_%%%_CYP81D7.cytochrome P450, family 81, subfamily D, polypeptide 7_%…	GO:0005506,GO:0016705,GO:0020037,GO:0055114,GO:0005506,GO:0016705,GO:0020037,GO:0055114,GO:0005506,GO:0016705,GO:0020037,GO:0055114,GO:0005506,GO:0016705,GO:0020037,GO:0055114,GO:0005506,GO:0016705,GO:0020037,GO:0055114,GO:0016705,GO:0055114,GO:0005506,GO:0016705,GO:0020037,GO:0055114,GO:0005506,GO:0016705,GO:0020037,GO:0055114,GO:0005506,GO:0016705,GO:0020037,GO:0055114,GO:0005506,GO:0016705,GO:…
contig199.g1338.t1	CYP81F4.cytochrome P450, family 81, subfamily F, polypeptide 4_%%%_CYP81F3.cytochrome P450, family 81, subfamily F, polypeptide 3_%%%_CYP81F2.cytochrome P450, family 81, subfamily F, polypeptide 2_%%%_CYP91A2.cytochrome P450, family 91, subfamily A, polypeptide 2_%%%_CYP81D6.cytochrome P450, family 81, subfamily D, polypeptide 6_%%%_CYP81D7.cytochrome P450, family 81, subfamily D, polypeptide 7_%…	GO:0005506,GO:0016705,GO:0020037,GO:0055114,GO:0005506,GO:0016705,GO:0020037,GO:0055114,GO:0016705,GO:0055114,GO:0005506,GO:0016705,GO:0020037,GO:0055114,GO:0005506,GO:0016705,GO:0020037,GO:0055114,GO:0005506,GO:0016705,GO:0020037,GO:0055114,GO:0005506,GO:0016705,GO:0020037,GO:0055114,GO:0005506,GO:0016705,GO:0020037,GO:0055114,GO:0005506,GO:0016705,GO:0020037,GO:0055114,GO:0005506,GO:0016705,GO:…
contig446.g8.t1	CYP81F4.cytochrome P450, family 81, subfamily F, polypeptide 4_%%%_CYP81F3.cytochrome P450, family 81, subfamily F, polypeptide 3_%%%_CYP81F2.cytochrome P450, family 81, subfamily F, polypeptide 2_%%%_CYP91A2.cytochrome P450, family 91, subfamily A, polypeptide 2_%%%_CYP81D6.cytochrome P450, family 81, subfamily D, polypeptide 6_%%%_CYP81D7.cytochrome P450, family 81, subfamily D, polypeptide 7_%…	GO:0005506,GO:0016705,GO:0020037,GO:0055114,GO:0005506,GO:0016705,GO:0020037,GO:0055114,GO:0005506,GO:0016705,GO:0020037,GO:0055114,GO:0005506,GO:0016705,GO:0020037,GO:0055114,GO:0005506,GO:0016705,GO:0020037,GO:0055114,GO:0005506,GO:0016705,GO:0020037,GO:0055114,GO:0005506,GO:0016705,GO:0020037,GO:0055114,GO:0005506,GO:0016705,GO:0020037,GO:0055114,GO:0005506,GO:0016705,GO:0020037,GO:0055114,GO:…
contig1.g479.t1	TPS21.terpene synthase 21	n/a
contig1.g471.t1	TPS21.terpene synthase 21	GO:0000287,GO:0010333,GO:0016829,GO:0008152,GO:0010333,GO:0016829,GO:0008152,GO:0010333,GO:0016829
contig13.g21.t1	TPS21.terpene synthase 21	GO:0008152,GO:0010333,GO:0016829,GO:0008152,GO:0010333,GO:0016829,GO:0000287,GO:0010333,GO:0016829
contig1.g473.t1	TPS21.terpene synthase 21	GO:0008152,GO:0010333,GO:0016829,GO:0008152,GO:0010333,GO:0016829,GO:0000287,GO:0010333,GO:0016829
contig1.g478.t1	TPS21.terpene synthase 21	GO:0008152,GO:0010333,GO:0016829,GO:0000287,GO:0010333,GO:0016829,GO:0008152,GO:0010333,GO:0016829
contig13.g14.t1	TPS21.terpene synthase 21	GO:0008152,GO:0010333,GO:0016829,GO:0008152,GO:0010333,GO:0016829,GO:0000287,GO:0010333,GO:0016829
contig714.g22.t1	PERK8.Protein kinase superfamily protein_%%%_PERK9.Protein kinase superfamily protein	GO:0005524,GO:0004672,GO:0005524,GO:0006468,GO:0004672,GO:0005524,GO:0006468,GO:0004672,GO:0005524,GO:0006468,GO:0004672,GO:0006468
contig554.g114.t1	PERK8.Protein kinase superfamily protein_%%%_PERK9.Protein kinase superfamily protein	GO:0004672,GO:0005524,GO:0006468,GO:0004672,GO:0005524,GO:0006468,GO:0004672,GO:0006468,GO:0004672,GO:0005524,GO:0006468,GO:0005524
contig715.g3.t1	PERK8.Protein kinase superfamily protein_%%%_PERK9.Protein kinase superfamily protein	GO:0004672,GO:0005524,GO:0006468,GO:0004672,GO:0006468,GO:0005524,GO:0004672,GO:0005524,GO:0006468,GO:0004672,GO:0005524,GO:0006468
contig546.g171.t1	PERK8.Protein kinase superfamily protein_%%%_PERK9.Protein kinase superfamily protein	GO:0004672,GO:0006468,GO:0004672,GO:0005524,GO:0006468,GO:0004672,GO:0005524,GO:0006468,GO:0004672,GO:0006468,GO:0005524
contig764.g812.t1	PERK8.Protein kinase superfamily protein_%%%_PERK9.Protein kinase superfamily protein	GO:0004674,GO:0004674,GO:0004672,GO:0006468,GO:0004672,GO:0005524,GO:0006468,GO:0004672,GO:0006468,GO:0004672,GO:0005524,GO:0006468,GO:0005524
contig764.g1028.t1	PERK13.root hair specific 10_%%%_PERK12.Protein kinase superfamily protein_%%%_AT1G70450.Protein kinase superfamily protein_%%%_PERK11.Protein kinase superfamily protein	GO:0004672,GO:0005524,GO:0006468,GO:0005524,GO:0004672,GO:0006468,GO:0004672,GO:0006468,GO:0004672,GO:0005524,GO:0006468
contig266.g9.t1	PERK13.root hair specific 10_%%%_PERK12.Protein kinase superfamily protein_%%%_AT1G70450.Protein kinase superfamily protein_%%%_PERK11.Protein kinase superfamily protein	GO:0004672,GO:0005524,GO:0006468,GO:0005524,GO:0004672,GO:0006468,GO:0004672,GO:0006468,GO:0004672,GO:0005524,GO:0006468
contig268.g2.t1	PERK13.root hair specific 10_%%%_PERK12.Protein kinase superfamily protein_%%%_AT1G70450.Protein kinase superfamily protein_%%%_PERK11.Protein kinase superfamily protein	GO:0004672,GO:0006468,GO:0005524,GO:0004672,GO:0006468,GO:0004672,GO:0005524,GO:0006468,GO:0004672,GO:0005524,GO:0006468
contig546.g329.t1	PERK1.proline extensin-like receptor kinase 1_%%%_PERK3.Protein kinase superfamily protein	GO:0004672,GO:0005524,GO:0006468,GO:0004672,GO:0006468,GO:0004672,GO:0006468,GO:0004674,GO:0004674,GO:0003924,GO:0005525,GO:0004672,GO:0005524,GO:0006468,GO:0005525,GO:0005524
contig822.g11.t1	PERK1.proline extensin-like receptor kinase 1_%%%_PERK3.Protein kinase superfamily protein	GO:0004672,GO:0005524,GO:0006468,GO:0004672,GO:0006468,GO:0004672,GO:0006468,GO:0004672,GO:0005524,GO:0006468,GO:0005524
contig390.g459.t1	PERK1.proline extensin-like receptor kinase 1_%%%_PERK3.Protein kinase superfamily protein	GO:0004672,GO:0005524,GO:0006468,GO:0004672,GO:0006468,GO:0004672,GO:0005524,GO:0006468,GO:0004672,GO:0006468,GO:0005524
contig288.g10.t1	PERK4.roline-rich extensin-like receptor kinase 4	GO:0004672,GO:0006468,GO:0005524,GO:0004672,GO:0006468,GO:0004672,GO:0005524,GO:0006468,GO:0004672,GO:0005524,GO:0006468
contig267.g168.t1	PERK4.roline-rich extensin-like receptor kinase 4	GO:0004672,GO:0005524,GO:0006468,GO:0004672,GO:0006468,GO:0004672,GO:0005524,GO:0006468,GO:0004672,GO:0006468,GO:0005524
contig549.g212.t1	PERK4.roline-rich extensin-like receptor kinase 4	GO:0004672,GO:0006468,GO:0004672,GO:0005524,GO:0006468,GO:0004672,GO:0005524,GO:0006468,GO:0004672,GO:0006468,GO:0005524
contig457.g290.t1	AT2G34930.disease resistance family protein / LRR family protein	GO:0005515
contig119.g341.t1	AT2G34930.disease resistance family protein / LRR family protein	n/a
contig521.g36.t1	AT2G34930.disease resistance family protein / LRR family protein	GO:0005515,GO:0005515,GO:0005515,GO:0005515,GO:0005515,GO:0005515,GO:0005515
contig758.g38.t1	AT2G34930.disease resistance family protein / LRR family protein	GO:0005515,GO:0005515,GO:0005515
contig119.g333.t1	AT2G34930.disease resistance family protein / LRR family protein	GO:0005515,GO:0005515
contig758.g41.t1	AT2G34930.disease resistance family protein / LRR family protein	GO:0005515,GO:0005515
contig119.g331.t1	AT2G34930.disease resistance family protein / LRR family protein	GO:0005515,GO:0005515
contig119.g339.t1	AT2G34930.disease resistance family protein / LRR family protein	GO:0005515,GO:0005515,GO:0005515,GO:0005515,GO:0005515,GO:0005515,GO:0005515,GO:0005515,GO:0005515,GO:0005515,GO:0005515,GO:0005515,GO:0005515,GO:0005515,GO:0005515,GO:0005515,GO:0005515,GO:0005515,GO:0005515
contig758.g32.t1	AT2G34930.disease resistance family protein / LRR family protein	GO:0005515
contig758.g30.t1	AT2G34930.disease resistance family protein / LRR family protein	GO:0005515,GO:0005515
contig119.g335.t1	AT2G34930.disease resistance family protein / LRR family protein	GO:0005515,GO:0005515,GO:0005515,GO:0005515
contig758.g46.t1	AT2G34930.disease resistance family protein / LRR family protein	GO:0005515,GO:0005515
contig119.g325.t1	AT2G34930.disease resistance family protein / LRR family protein	GO:0005515,GO:0005515,GO:0005515
contig119.g332.t1	AT2G34930.disease resistance family protein / LRR family protein	GO:0005515,GO:0005515
contig758.g31.t1	AT2G34930.disease resistance family protein / LRR family protein	GO:0005515,GO:0005515
contig119.g342.t1	AT2G34930.disease resistance family protein / LRR family protein	GO:0005515,GO:0005515
contig758.g42.t1	AT2G34930.disease resistance family protein / LRR family protein	n/a
contig119.g330.t1	AT2G34930.disease resistance family protein / LRR family protein	n/a
contig758.g34.t1	AT2G34930.disease resistance family protein / LRR family protein	GO:0046983,GO:0003676,GO:0005515,GO:0005515
contig758.g48.t1	AT2G34930.disease resistance family protein / LRR family protein	GO:0005515,GO:0005515,GO:0005515,GO:0005515,GO:0005515,GO:0005515,GO:0005515,GO:0005515,GO:0005515,GO:0005515,GO:0005515,GO:0005515,GO:0005515,GO:0005515,GO:0005515,GO:0005515,GO:0005515,GO:0005515,GO:0005515,GO:0005515,GO:0005515,GO:0005515,GO:0005515,GO:0005515,GO:0005515,GO:0005515
contig119.g323.t1	AT2G34930.disease resistance family protein / LRR family protein	GO:0005515,GO:0005515,GO:0005515,GO:0005515,GO:0005515,GO:0005515,GO:0005515,GO:0005515,GO:0005515,GO:0005515,GO:0005515,GO:0005515,GO:0005515,GO:0005515,GO:0005515,GO:0005515,GO:0005515,GO:0005515,GO:0005515,GO:0005515,GO:0005515,GO:0005515,GO:0005515,GO:0005515,GO:0005515,GO:0005515
contig457.g218.t1	AT2G34930.disease resistance family protein / LRR family protein	GO:0005515,GO:0005515,GO:0005515,GO:0005515,GO:0005515,GO:0005515
contig457.g220.t1	AT2G34930.disease resistance family protein / LRR family protein	GO:0005515,GO:0005515,GO:0005515,GO:0005515
contig119.g318.t1	AT2G34930.disease resistance family protein / LRR family protein	GO:0005515,GO:0005515,GO:0005515,GO:0005515,GO:0005515,GO:0005515,GO:0005515,GO:0005515,GO:0005515,GO:0005515
contig72.g41.t1	AT3G47110.Leucine-rich repeat protein kinase family protein_%%%_AT3G47090.Leucine-rich repeat protein kinase family protein_%%%_AT3G47580.Leucine-rich repeat protein kinase family protein_%%%_AT3G47570.Leucine-rich repeat protein kinase family protein_%%%_EFR.EF-TU receptor_%%%_AT5G39390.Leucine-rich repeat protein kinase family protein	GO:0005515,GO:0005515,GO:0005515,GO:0005515,GO:0005515,GO:0005515,GO:0005515,GO:0005515,GO:0004672,GO:0005524,GO:0006468,GO:0005515,GO:0005515,GO:0005515,GO:0005515,GO:0005515,GO:0005515,GO:0005515,GO:0004672,GO:0005524,GO:0006468,GO:0004672,GO:0006468,GO:0005515,GO:0005515,GO:0005524,GO:0004672,GO:0005524,GO:0006468
contig557.g1024.t1	AT3G47110.Leucine-rich repeat protein kinase family protein_%%%_AT3G47090.Leucine-rich repeat protein kinase family protein_%%%_AT3G47580.Leucine-rich repeat protein kinase family protein_%%%_AT3G47570.Leucine-rich repeat protein kinase family protein_%%%_EFR.EF-TU receptor_%%%_AT5G39390.Leucine-rich repeat protein kinase family protein	GO:0005515,GO:0005515,GO:0005515,GO:0005524,GO:0005515,GO:0005515,GO:0005515,GO:0005515,GO:0004672,GO:0005524,GO:0006468,GO:0005515,GO:0005515,GO:0005515,GO:0005515,GO:0005515,GO:0005515,GO:0004672,GO:0006468,GO:0005515,GO:0004672,GO:0005524,GO:0006468,GO:0005515,GO:0005515,GO:0005515,GO:0004672,GO:0005524,GO:0006468
contig557.g1029.t1	AT3G47110.Leucine-rich repeat protein kinase family protein_%%%_AT3G47090.Leucine-rich repeat protein kinase family protein_%%%_AT3G47580.Leucine-rich repeat protein kinase family protein_%%%_AT3G47570.Leucine-rich repeat protein kinase family protein_%%%_EFR.EF-TU receptor_%%%_AT5G39390.Leucine-rich repeat protein kinase family protein	GO:0004672,GO:0006468,GO:0005524,GO:0004672,GO:0006468,GO:0005515,GO:0005515,GO:0005515,GO:0004672,GO:0005524,GO:0006468,GO:0004672,GO:0005524,GO:0006468
contig72.g35.t1	AT3G47110.Leucine-rich repeat protein kinase family protein_%%%_AT3G47090.Leucine-rich repeat protein kinase family protein_%%%_AT3G47580.Leucine-rich repeat protein kinase family protein_%%%_AT3G47570.Leucine-rich repeat protein kinase family protein_%%%_EFR.EF-TU receptor_%%%_AT5G39390.Leucine-rich repeat protein kinase family protein	GO:0004672,GO:0006468,GO:0004672,GO:0006468,GO:0004672,GO:0005524,GO:0006468,GO:0004672,GO:0005524,GO:0006468,GO:0005524,GO:0005515,GO:0005515,GO:0005515
contig557.g1030.t1	AT3G47110.Leucine-rich repeat protein kinase family protein_%%%_AT3G47090.Leucine-rich repeat protein kinase family protein_%%%_AT3G47580.Leucine-rich repeat protein kinase family protein_%%%_AT3G47570.Leucine-rich repeat protein kinase family protein_%%%_EFR.EF-TU receptor_%%%_AT5G39390.Leucine-rich repeat protein kinase family protein	GO:0004672,GO:0005524,GO:0006468,GO:0004672,GO:0005524,GO:0006468,GO:0005524,GO:0005515,GO:0004672,GO:0006468,GO:0005515,GO:0004672,GO:0005524,GO:0006468
contig72.g34.t1	AT3G47110.Leucine-rich repeat protein kinase family protein_%%%_AT3G47090.Leucine-rich repeat protein kinase family protein_%%%_AT3G47580.Leucine-rich repeat protein kinase family protein_%%%_AT3G47570.Leucine-rich repeat protein kinase family protein_%%%_EFR.EF-TU receptor_%%%_AT5G39390.Leucine-rich repeat protein kinase family protein	GO:0005524,GO:0004672,GO:0005524,GO:0006468,GO:0004672,GO:0005524,GO:0006468,GO:0005515,GO:0005515,GO:0004672,GO:0006468,GO:0004672,GO:0005524,GO:0006468
contig557.g1157.t1	AT3G47110.Leucine-rich repeat protein kinase family protein_%%%_AT3G47090.Leucine-rich repeat protein kinase family protein_%%%_AT3G47580.Leucine-rich repeat protein kinase family protein_%%%_AT3G47570.Leucine-rich repeat protein kinase family protein_%%%_EFR.EF-TU receptor_%%%_AT5G39390.Leucine-rich repeat protein kinase family protein	GO:0004672,GO:0006468,GO:0004672,GO:0005524,GO:0006468,GO:0005515,GO:0004672,GO:0005524,GO:0006468,GO:0004672,GO:0005524,GO:0006468,GO:0005515,GO:0005524
contig646.g48.t1	AT3G47110.Leucine-rich repeat protein kinase family protein_%%%_AT3G47090.Leucine-rich repeat protein kinase family protein_%%%_AT3G47580.Leucine-rich repeat protein kinase family protein_%%%_AT3G47570.Leucine-rich repeat protein kinase family protein_%%%_EFR.EF-TU receptor_%%%_AT5G39390.Leucine-rich repeat protein kinase family protein	GO:0005515,GO:0005524,GO:0005515,GO:0004672,GO:0006468,GO:0004672,GO:0005524,GO:0006468,GO:0004672,GO:0005524,GO:0006468,GO:0004672,GO:0005524,GO:0006468
contig705.g1342.t1	AT2G42100.Actin-like ATPase superfamily protein	n/a
contig572.g378.t1	ACT3.actin 3_%%%_ACT1.actin 1_%%%_ACT11.actin-11_%%%_ACT2.actin 2_%%%_ACT8.actin 8_%%%_ACT12.actin-12_%%%_ACT4.actin 4	n/a
contig588.g5.t1	HA5.plasma membrane H -ATPase	GO:0016021,GO:0016021,GO:0006754,GO:0016021,GO:0016887,GO:0016021,GO:0016021,GO:0016021,GO:0016021,GO:0016021,GO:0000166,GO:0006754,GO:0016021,GO:0016887
contig866.g4.t1	HA5.plasma membrane H -ATPase	GO:0006754,GO:0016021,GO:0016887,GO:0003677,GO:0005634,GO:0003677,GO:0005634,GO:0006754,GO:0016021,GO:0016887,GO:0003677,GO:0005634,GO:0000166,GO:0016021,GO:0016021,GO:0016021,GO:0016021,GO:0016021,GO:0016021,GO:0016021,GO:0003677,GO:0005634
contig587.g25.t1	HA5.plasma membrane H -ATPase	GO:0016021,GO:0016021,GO:0006754,GO:0016021,GO:0016887,GO:0003677,GO:0005634,GO:0003677,GO:0005634,GO:0006754,GO:0016021,GO:0016887,GO:0016021,GO:0016021,GO:0016021,GO:0016021,GO:0016021,GO:0000166,GO:0003677,GO:0005634,GO:0003677,GO:0005634
contig552.g277.t1	HA5.plasma membrane H -ATPase	GO:0006754,GO:0016021,GO:0016887,GO:0016021,GO:0016021,GO:0000166,GO:0006754,GO:0016021,GO:0016887,GO:0016021,GO:0016021,GO:0016021,GO:0016021,GO:0016021
contig553.g179.t1	HA11.H[ ]-ATPase 11_%%%_HA4.H[ ]-ATPase 4	GO:0006754,GO:0016021,GO:0016887,GO:0000166,GO:0016021,GO:0016021,GO:0016021,GO:0016021,GO:0016021,GO:0016021,GO:0016021,GO:0006754,GO:0016021,GO:0016887
contig512.g79.t1	HA7.H[ ]-ATPase 7	GO:0000166,GO:0006754,GO:0016021,GO:0016887,GO:0006754,GO:0016021,GO:0016887,GO:0016021,GO:0016021,GO:0016021,GO:0016021,GO:0016021,GO:0016021,GO:0016021
contig679.g14.t1	AHA10.autoinhibited H[ ]-ATPase isoform 10	GO:0016021,GO:0016021,GO:0016021,GO:0016021,GO:0016021,GO:0006754,GO:0016021,GO:0016887,GO:0016021,GO:0016021,GO:0004553,GO:0005975,GO:0004553,GO:0005975,GO:0000166,GO:0006754,GO:0016021,GO:0016887
contig678.g365.t1	AHA10.autoinhibited H[ ]-ATPase isoform 10	GO:0016021,GO:0016021,GO:0006754,GO:0016021,GO:0016887,GO:0016021,GO:0016021,GO:0016021,GO:0000166
contig254.g4.t1	HA9.H[ ]-ATPase 9_%%%_HA8.H[ ]-ATPase 8_%%%_HA6.H[ ]-ATPase 6	GO:0006754,GO:0016021,GO:0016887,GO:0016021,GO:0016021,GO:0016021,GO:0016021,GO:0016021,GO:0006754,GO:0016021,GO:0016887,GO:0000166,GO:0016021,GO:0016021
contig560.g251.t1	HA9.H[ ]-ATPase 9_%%%_HA8.H[ ]-ATPase 8_%%%_HA6.H[ ]-ATPase 6	GO:0006754,GO:0016021,GO:0016887,GO:0016021,GO:0016021,GO:0016021,GO:0016021,GO:0016021,GO:0006754,GO:0016021,GO:0016887,GO:0000166,GO:0016021,GO:0016021
contig552.g423.t1	HA9.H[ ]-ATPase 9_%%%_HA8.H[ ]-ATPase 8_%%%_HA6.H[ ]-ATPase 6	GO:0003735,GO:0005622,GO:0005840,GO:0006412,GO:0006754,GO:0016021,GO:0016887,GO:0003735,GO:0005622,GO:0005840,GO:0006412,GO:0016021,GO:0016021,GO:0016021,GO:0016021,GO:0016021,GO:0016021,GO:0016021,GO:0000166,GO:0006754,GO:0016021,GO:0016887
contig390.g214.t1	AT4G35150.O-methyltransferase family protein_%%%_AT4G35160.O-methyltransferase family protein	GO:0008171,GO:0046983,GO:0008168,GO:0008168
contig150.g34.t1	AT4G35150.O-methyltransferase family protein_%%%_AT4G35160.O-methyltransferase family protein	GO:0008168,GO:0046983,GO:0008168,GO:0008171
contig691.g387.t1	AT4G35150.O-methyltransferase family protein_%%%_AT4G35160.O-methyltransferase family protein	GO:0008168,GO:0008171,GO:0046983,GO:0008168
contig150.g33.t1	AT4G35150.O-methyltransferase family protein_%%%_AT4G35160.O-methyltransferase family protein	GO:0046983,GO:0008168,GO:0008171
contig562.g120.t1	AT4G35150.O-methyltransferase family protein_%%%_AT4G35160.O-methyltransferase family protein	GO:0008168,GO:0008171,GO:0008168,GO:0046983
contig245.g106.t1	AT4G35150.O-methyltransferase family protein_%%%_AT4G35160.O-methyltransferase family protein	GO:0046983,GO:0008171,GO:0008168,GO:0008168
contig245.g14.t1	AT4G35150.O-methyltransferase family protein_%%%_AT4G35160.O-methyltransferase family protein	GO:0008171,GO:0046983,GO:0008168,GO:0008168,GO:0008168
contig561.g38.t1	AT4G35150.O-methyltransferase family protein_%%%_AT4G35160.O-methyltransferase family protein	GO:0008171,GO:0008168
contig562.g14.t1	AT4G35150.O-methyltransferase family protein_%%%_AT4G35160.O-methyltransferase family protein	GO:0046983,GO:0008171,GO:0008168
contig476.g9.t1	CRK8.cysteine-rich RECEPTOR-like kinase	n/a
contig206.g170.t1	CRK8.cysteine-rich RECEPTOR-like kinase	n/a
contig199.g1323.t1	CRK8.cysteine-rich RECEPTOR-like kinase	n/a
contig544.g976.t1	CRK8.cysteine-rich RECEPTOR-like kinase	n/a
contig294.g1074.t1	CRK8.cysteine-rich RECEPTOR-like kinase	GO:0003676,GO:0003676,GO:0015074
contig302.g138.t1	CRK8.cysteine-rich RECEPTOR-like kinase	GO:0003676,GO:0003676,GO:0015074
contig206.g187.t1	CRK8.cysteine-rich RECEPTOR-like kinase	n/a
contig476.g20.t1	CRK8.cysteine-rich RECEPTOR-like kinase	n/a
contig553.g365.t1	CRK8.cysteine-rich RECEPTOR-like kinase	GO:0003676,GO:0015074,GO:0003676,GO:0015074
contig544.g1758.t1	CRK8.cysteine-rich RECEPTOR-like kinase	n/a
contig747.g16.t1	CRK8.cysteine-rich RECEPTOR-like kinase	GO:0003677,GO:0046983,GO:0003677,GO:0046983,GO:0003677,GO:0046983,GO:0003677,GO:0046983,GO:0015074,GO:0003677,GO:0046983,GO:0003677,GO:0046983,GO:0003677,GO:0046983,GO:0003677,GO:0046983,GO:0000977,GO:0045944,GO:0003676,GO:0003676,GO:0003676,GO:0003677,GO:0046983
contig472.g29.t1	CRK8.cysteine-rich RECEPTOR-like kinase	n/a
contig199.g1324.t1	CRK8.cysteine-rich RECEPTOR-like kinase	n/a
contig544.g975.t1	CRK8.cysteine-rich RECEPTOR-like kinase	GO:0003676,GO:0015074,GO:0003676,GO:0015074
contig294.g158.t1	CRK8.cysteine-rich RECEPTOR-like kinase	n/a
contig633.g9.t1	CRK8.cysteine-rich RECEPTOR-like kinase	n/a
contig627.g26.t1	CRK8.cysteine-rich RECEPTOR-like kinase	GO:0015074,GO:0003676,GO:0015074,GO:0003676
contig636.g20.t1	CRK8.cysteine-rich RECEPTOR-like kinase	GO:0003676,GO:0015074,GO:0015074,GO:0003676,GO:0008270,GO:0003676
[truncated: 21,836 more rows]
