# Supplementary material for: High Contiguity de novo Genome Sequence Assembly of Trifoliate Yam (Dioscorea dumetorum) Using Long Read Sequencing
Source: Genes (Basel). 2020 Mar 4;11(3):274. doi: 10.3390/genes11030274 (PMC7140821; doi:10.3390/genes11030274)
Supplement: Supplementary file 1 [file genes-11-00274-s001.zip › x_supplement-files_yamGS-corrected-proof/File S11.txt]

GeneID	Average_coverage_depth
contig1.g1	389.642077166
contig1.g10	187.859272164
contig1.g100	101.834722903
contig1.g1004	100.100877193
contig1.g1005	108.694323144
contig1.g1007	127.879443019
contig1.g1008	139.68909825
contig1.g101	112.098712446
contig1.g1010	114.807453416
contig1.g1011	112.714459295
contig1.g102	111.359368836
contig1.g1020	191.249836387
contig1.g1023	177.74471831
contig1.g1026	200.952023988
contig1.g103	111.549512671
contig1.g1030	189.801559178
contig1.g1032	191.070319635
contig1.g1033	190.982758621
contig1.g1036	194.367454068
contig1.g1042	162.380717804
contig1.g1044	187.823341327
contig1.g1045	200.400644468
contig1.g105	108.493489583
contig1.g1050	189.230209443
contig1.g1054	192.231884058
contig1.g1055	196.316852966
contig1.g106	110.039615497
contig1.g1062	201.695441989
contig1.g1063	204.927621861
contig1.g1064	191.137614679
contig1.g1065	173.747373078
contig1.g1066	177.129815745
contig1.g1067	180.883538634
contig1.g1068	177.940619781
contig1.g107	115.459491011
contig1.g1077	213.222317597
contig1.g109	102.734951947
contig1.g1092	209.253414264
contig1.g1094	213.683260127
contig1.g110	106.070082894
contig1.g1117	215.032990974
contig1.g112	113.724734043
contig1.g1136	191.932541824
contig1.g1138	209.237485448
contig1.g114	123.171453438
contig1.g1147	204.771828415
contig1.g115	134.736020503
contig1.g1155	202.343116329
contig1.g116	149.167759475
contig1.g1164	192.037100457
contig1.g1165	197.450542438
contig1.g117	177.679721497
contig1.g1171	218.779853235
contig1.g118	231.451137508
contig1.g1180	227.973419965
contig1.g1183	206.696217494
contig1.g1184	211.852886406
contig1.g1185	208.732003988
contig1.g1186	207.53740374
contig1.g1187	192.681045209
contig1.g1188	193.573191064
contig1.g1189	188.388332351
contig1.g119	181.539661017
contig1.g1198	202.411067194
contig1.g12	180.807829181
contig1.g120	214.573225517
contig1.g1210	199.655221745
contig1.g1215	215.143273543
contig1.g122	231.441189525
contig1.g1249	177.433254157
contig1.g1250	172.681972789
contig1.g1253	177.955661124
contig1.g1254	184.817091644
contig1.g1256	184.149640288
contig1.g126	232.576965011
contig1.g127	237.922455969
contig1.g1272	190.008557457
contig1.g1289	213.160045837
contig1.g129	130.248898678
contig1.g13	173.957894737
contig1.g1305	190.445149592
contig1.g134	228.029871483
contig1.g1346	178.785199738
contig1.g136	205.225522193
contig1.g137	193.464211464
contig1.g138	210.247406476
contig1.g1387	184.1933767
contig1.g1390	187.533309456
contig1.g14	176.219662058
contig1.g140	226.213238862
contig1.g141	220.238156445
contig1.g142	184.657084469
contig1.g143	169.823941068
contig1.g144	162.930453564
contig1.g145	146.566245546
contig1.g1452	169.209359606
contig1.g1458	197.740230991
contig1.g1464	207.036867978
contig1.g1467	202.658532209
contig1.g147	131.22147651
contig1.g1473	204.817891374
contig1.g1474	208.336987414
contig1.g1476	197.333718054
contig1.g1477	189.33501006
contig1.g148	119.649875312
contig1.g1480	199.243421053
contig1.g15	178.296797535
contig1.g150	97.0634607804
contig1.g1508	182.970744681
contig1.g1509	197.234315949
contig1.g151	92.3615901783
contig1.g1510	192.62580562
contig1.g1513	194.056212121
contig1.g152	89.1074035454
contig1.g1524	195.915768194
contig1.g153	87.6840425532
contig1.g154	81.5081135903
contig1.g156	48.5449350649
contig1.g157	71.7276136896
contig1.g1570	191.642634624
contig1.g158	91.4776119403
contig1.g1592	224.442259414
contig1.g160	99.8247694335
contig1.g1604	202.699224806
contig1.g1613	206.270462633
contig1.g1622	217.625708398
contig1.g1628	224.999472156
contig1.g163	95.5913646877
contig1.g164	103.078420912
contig1.g1644	193.265977444
contig1.g165	123.345794393
contig1.g167	130.201667005
contig1.g1677	110.431400283
contig1.g1681	112.939552594
contig1.g169	131.869107652
contig1.g170	145.049350649
contig1.g171	195.324788732
contig1.g1712	186.418489767
contig1.g1713	174.343589744
contig1.g1715	197.558956186
contig1.g172	213.856178609
contig1.g173	220.940028643
contig1.g174	203.501381215
contig1.g175	202.785906945
contig1.g1752	187.416051302
contig1.g176	203.61703163
contig1.g1761	199.604039168
contig1.g1772	201.767824497
contig1.g1774	189.980962454
contig1.g1776	207.971331573
contig1.g178	210.181257707
contig1.g179	203.777251185
contig1.g180	208.507131537
contig1.g1807	188.698058812
contig1.g181	197.566770509
contig1.g1810	189.200873362
contig1.g182	184.65210177
contig1.g1820	202.1973347
contig1.g1831	209.038062284
contig1.g184	164.332101958
contig1.g1852	215.434691011
contig1.g187	130.655064703
contig1.g188	122.272354273
contig1.g189	112.346708809
contig1.g1891	196.367932259
contig1.g19	156.137005418
contig1.g190	84.2670904427
contig1.g191	90.8536585366
contig1.g1919	131.639963168
contig1.g1922	158.6934071
contig1.g193	103.86610936
contig1.g1932	185.407055631
contig1.g1933	188.354935194
contig1.g194	81.168699187
contig1.g1948	213.778659612
contig1.g195	88.3905522962
contig1.g1952	204.920663114
contig1.g196	101.205366357
contig1.g1968	190.804078903
contig1.g197	122.362281603
contig1.g1970	200.610481283
contig1.g1972	205.899132321
contig1.g1975	195.618894602
contig1.g1976	185.759167044
contig1.g198	132.839437662
contig1.g1984	188.10076157
contig1.g1987	208.367595819
contig1.g20	153.844176285
contig1.g200	176.095201536
contig1.g2000	205.532073067
contig1.g2005	195.541666667
contig1.g201	196.843125379
contig1.g202	210.399440364
contig1.g2020	182.81883537
contig1.g2026	206.691039427
contig1.g2028	182.658143939
contig1.g203	220.703347659
contig1.g2034	183.109401231
contig1.g204	222.415243101
contig1.g2041	195.88098277
contig1.g2044	187.735376045
contig1.g2045	177.012529551
contig1.g205	230.585637927
contig1.g2054	203.416945187
contig1.g2056	194.141258741
contig1.g2059	211.17680798
contig1.g206	217.524659607
contig1.g2060	203.181118406
contig1.g2061	187.395240777
contig1.g2062	175.788296041
contig1.g2063	167.803088803
contig1.g207	200.561053985
contig1.g2079	217.399133449
contig1.g208	201.358503589
contig1.g209	208.901601831
contig1.g210	212.073059361
contig1.g213	218.027657267
contig1.g214	209.601551139
contig1.g215	201.884816754
contig1.g216	194.135094566
contig1.g217	198.92589142
contig1.g218	168.431882022
contig1.g219	193.940327613
contig1.g22	195.421675343
contig1.g220	220.749367729
contig1.g221	207.309904153
contig1.g222	200.134577427
contig1.g223	198.81849711
contig1.g224	189.041837199
contig1.g225	190.032909629
contig1.g226	175.927807794
contig1.g227	200.625858838
contig1.g228	209.329188003
contig1.g229	202.173399015
contig1.g230	210.464513387
contig1.g231	207.425501433
contig1.g232	213.92381256
contig1.g233	210.336050905
contig1.g234	221.369966443
contig1.g235	228.593055133
contig1.g236	205.154594318
contig1.g237	216.328636135
contig1.g239	199.239459459
contig1.g24	168.110896388
contig1.g240	176.880462725
contig1.g241	193.271809475
contig1.g242	201.131539611
contig1.g243	212.618312757
contig1.g244	223.639022261
contig1.g245	223.449643947
contig1.g246	200.124789613
contig1.g247	205.413503527
contig1.g248	219.212618842
contig1.g249	223.032909114
contig1.g25	186.224476332
contig1.g250	212.540863427
contig1.g251	203.694091249
contig1.g252	182.334552102
contig1.g253	208.860682819
contig1.g254	208.575824176
contig1.g255	191.496458574
contig1.g257	193.422939068
contig1.g258	184.907331378
contig1.g26	181.775525668
contig1.g264	181.634321653
contig1.g265	176.734660926
contig1.g266	190.357700205
contig1.g267	189.999558011
contig1.g268	197.486318408
contig1.g269	186.047116737
contig1.g271	184.371897163
contig1.g272	184.505338078
contig1.g273	197.097980349
contig1.g274	204.764861996
contig1.g275	220.54642272
contig1.g276	213.880779519
contig1.g277	204.751912746
contig1.g278	210.963636364
contig1.g279	171.748626261
contig1.g280	160.733670155
contig1.g281	172.449467319
contig1.g282	196.604778368
contig1.g284	196.814224548
contig1.g285	207.054788284
contig1.g286	209.224709374
contig1.g288	195.372210953
contig1.g289	182.154425612
contig1.g29	193.131573157
contig1.g290	187.565609693
contig1.g293	198.617809555
contig1.g294	199.066866695
contig1.g296	216.285240464
contig1.g298	218.008268825
contig1.g299	195.680789321
contig1.g3	255.82355099
contig1.g30	179.86736899
contig1.g300	193.138601036
contig1.g303	218.038394415
contig1.g304	205.540639941
contig1.g305	184.923655292
contig1.g306	188.748364588
contig1.g307	189.525132275
contig1.g309	180.574346202
contig1.g310	166.012651988
contig1.g311	122.614904409
contig1.g312	107.460740741
contig1.g313	105.918367347
contig1.g314	106.5215311
contig1.g315	112.76534296
contig1.g316	109.194281338
contig1.g317	97.9485488127
contig1.g318	91.6445704317
contig1.g319	85.8717400599
contig1.g32	200.276789684
contig1.g321	90.9363738739
contig1.g322	89.0239061795
contig1.g323	95.7055099648
contig1.g324	87.3263041065
contig1.g326	88.490669984
contig1.g327	99.7491023339
contig1.g328	163.109851169
contig1.g329	178.511382114
contig1.g33	214.694960212
contig1.g332	114.830315655
contig1.g333	102.181818182
contig1.g334	95.5746164575
contig1.g335	101.57500554
contig1.g338	100.097342805
contig1.g339	101.688389994
contig1.g34	217.136643812
contig1.g340	103.755458515
contig1.g341	110.778029445
contig1.g342	126.452554745
contig1.g344	160.413439194
contig1.g346	194.727755644
contig1.g347	192.296854231
contig1.g349	202.941688425
contig1.g350	181.924314784
contig1.g352	176.465722121
contig1.g353	162.575716235
contig1.g354	125.473758201
contig1.g355	180.970679545
contig1.g356	189.835868695
contig1.g357	200.92739726
contig1.g358	209.357863365
contig1.g359	200.647836627
contig1.g36	198.359450727
contig1.g360	203.093659345
contig1.g362	219.587719298
contig1.g363	171.04649197
contig1.g364	178.599901816
contig1.g365	183.20642933
contig1.g366	190.411689962
contig1.g367	204.600393701
contig1.g37	215.113311475
contig1.g370	188.506666667
contig1.g371	184.681094324
contig1.g374	164.334638271
contig1.g376	181.817941953
contig1.g377	182.149801587
contig1.g38	189.725473322
contig1.g380	194.51003886
contig1.g382	195.757760532
contig1.g386	207.616954474
contig1.g388	203.281713344
contig1.g390	203.791522918
contig1.g392	204.270409304
contig1.g393	212.869024857
contig1.g396	195.835404455
contig1.g4	231.889795918
contig1.g40	188.547077674
contig1.g402	197.067307692
contig1.g403	133.997885835
contig1.g404	120.826987511
contig1.g405	116.045529528
contig1.g41	185.641439778
contig1.g411	81.6360669115
contig1.g412	87.8279069767
contig1.g413	91.9519002375
contig1.g414	90.9872139973
contig1.g415	88.3846153846
contig1.g416	98.5106221548
contig1.g417	106.251258581
contig1.g418	105.60738255
contig1.g42	184.631332482
contig1.g421	93.6786114222
contig1.g422	97.1445255474
contig1.g43	182.172061329
contig1.g431	95.7634057971
contig1.g436	106.86194332
contig1.g437	106.297590361
contig1.g438	95.2041587902
contig1.g439	99.9379310345
contig1.g44	224.171535464
contig1.g443	88.5348017621
contig1.g444	80.2002518892
contig1.g445	84.292972973
contig1.g446	78.843797252
contig1.g45	209.802096986
contig1.g453	101.15497553
contig1.g454	69.7052827247
contig1.g456	49.0745614035
contig1.g457	49.3656597774
contig1.g458	68.3093614383
contig1.g46	182.11843506
contig1.g461	180.059353869
contig1.g463	129.300039793
contig1.g464	113.51149954
contig1.g465	102.137513359
contig1.g466	98.5877792378
contig1.g47	185.649475208
contig1.g471	92.1322515213
contig1.g473	87.3945894248
contig1.g476	102.924510932
contig1.g478	119.991331269
contig1.g48	175.014373717
contig1.g485	100.974463461
contig1.g486	110.212615167
contig1.g49	170.836718439
contig1.g490	120.960058097
contig1.g491	152.196336895
contig1.g492	195.815733385
contig1.g493	179.750103434
contig1.g496	186.664646902
contig1.g497	194.096397898
contig1.g498	184.098315885
contig1.g499	177.527453672
contig1.g50	177.536214242
contig1.g500	187.244968373
contig1.g501	203.166372722
contig1.g502	222.419671432
contig1.g503	219.494657697
contig1.g504	207.390999631
contig1.g505	107.331518039
contig1.g508	117.159051107
contig1.g509	97.8442811208
contig1.g510	93.7742706839
contig1.g511	66.1209204039
contig1.g512	60.1074306177
contig1.g513	51.2965722802
contig1.g514	48.5467553659
contig1.g515	21.9746509919
contig1.g516	14.6371656232
contig1.g517	25.5778629612
contig1.g519	101.175169155
contig1.g521	101.665301945
contig1.g522	102.981583794
contig1.g523	118.478222078
contig1.g524	144.079856545
contig1.g526	205.605263158
contig1.g527	214.881154499
contig1.g528	192.809371147
contig1.g529	212.923900119
contig1.g53	176.353065196
contig1.g531	153.848072064
contig1.g532	122.979642709
contig1.g533	127.689429373
contig1.g534	121.244300591
contig1.g535	105.351138354
contig1.g536	98.6366330765
contig1.g538	92.3401213172
contig1.g540	90.109382596
contig1.g542	80.7045751634
contig1.g545	108.360196216
contig1.g547	111.044229996
contig1.g548	90.4555497107
contig1.g551	93.1069227981
contig1.g552	95.4183864916
contig1.g554	86.9473279508
contig1.g555	86.7714472823
contig1.g556	92.4252491694
contig1.g557	94.7446153846
contig1.g558	88.3042186572
contig1.g56	192.777226495
contig1.g560	81.2238020011
contig1.g561	97.8640106242
contig1.g562	108.251995439
contig1.g563	114.2986618
contig1.g564	104.705366505
contig1.g566	96.6075735139
contig1.g567	90.1766901701
contig1.g568	91.2676174497
contig1.g57	197.579414032
contig1.g570	103.056847545
contig1.g571	108.598713309
contig1.g572	112.080709645
contig1.g573	117.845387614
contig1.g574	98.6623376623
contig1.g576	105.392857143
contig1.g577	109.426268499
contig1.g578	100.408965305
contig1.g579	107.055673281
contig1.g58	159.376506869
contig1.g580	100.016009852
contig1.g581	107.150954309
contig1.g582	99.9227906977
contig1.g583	99.1793289626
contig1.g585	85.4090104805
contig1.g586	88.2295292806
contig1.g587	109.117867466
contig1.g59	208.790199871
contig1.g590	116.563028298
contig1.g592	92.8716606498
contig1.g593	93.1665061015
contig1.g594	81.4963460976
contig1.g595	88.496126176
contig1.g598	94.9287292818
contig1.g6	207.229460094
contig1.g605	110.414414414
contig1.g606	108.15750736
contig1.g61	174.145823719
contig1.g611	102.426509823
contig1.g612	109.72381252
contig1.g613	130.366626506
contig1.g614	138.156546633
contig1.g615	143.297243308
contig1.g616	166.48061871
contig1.g618	211.616416309
contig1.g619	184.695392191
contig1.g62	175.913315675
contig1.g620	180.748188406
contig1.g621	193.543370327
contig1.g622	186.259695765
contig1.g623	176.399371069
contig1.g624	162.012320329
contig1.g625	174.242434103
contig1.g627	189.606207222
contig1.g628	210.66659655
contig1.g63	180.50487126
contig1.g630	196.656660413
contig1.g634	193.370421699
contig1.g636	176.337306317
contig1.g638	177.332600088
contig1.g64	189.771597265
contig1.g646	173.791277259
contig1.g647	186.415687761
contig1.g648	200.687817259
contig1.g65	233.472305516
contig1.g651	169.514634146
contig1.g652	136.821491228
contig1.g653	107.275518341
contig1.g655	70.7759526938
contig1.g657	78.1191841938
contig1.g658	86.9833333333
contig1.g659	99.8318356868
contig1.g66	211.754290172
contig1.g662	99.9758139535
contig1.g664	109.251447876
contig1.g668	100.569201247
contig1.g669	109.598818475
contig1.g67	205.211373391
contig1.g673	111.707413432
contig1.g675	110.999647266
contig1.g676	86.9277899344
contig1.g678	93.5214016933
contig1.g680	86.5604592752
contig1.g69	189.891293279
contig1.g691	109.050965056
contig1.g692	99.3482205164
contig1.g693	100.389357798
contig1.g697	116.899953896
contig1.g7	200.411568037
contig1.g70	204.18159204
contig1.g701	94.5140266364
contig1.g703	94.7838662179
contig1.g704	66.4478645633
contig1.g705	50.5649220227
contig1.g706	82.2088535755
contig1.g708	92.3832149201
contig1.g71	228.123222749
contig1.g710	103.982195533
contig1.g712	90.0320929829
contig1.g713	111.96044712
contig1.g714	118.699616123
contig1.g72	205.364976415
contig1.g720	84.7697008684
contig1.g721	80.8195488722
contig1.g726	100.781441106
contig1.g727	104.152173913
contig1.g728	90.3264107706
contig1.g729	103.066666667
contig1.g73	188.939684716
contig1.g736	96.1049765058
contig1.g739	103.588864776
contig1.g74	177.828808446
contig1.g748	109.486897718
contig1.g75	166.628760529
contig1.g751	94.9169169169
contig1.g754	97.3207784055
contig1.g755	92.8305084746
contig1.g756	104.163004323
contig1.g76	170.101639344
contig1.g760	110.762793043
contig1.g762	98.836171268
contig1.g766	94.1437927107
contig1.g768	89.9138888889
contig1.g769	100.887828947
contig1.g77	204.955627388
contig1.g776	117.23983316
contig1.g779	74.7451729686
contig1.g78	189.847645429
contig1.g781	83.9568210263
contig1.g788	90.7398076042
contig1.g789	91.0050955414
contig1.g79	191.25915493
contig1.g791	100.178233438
contig1.g794	85.721025641
contig1.g797	91.6765285996
contig1.g798	87.8990498812
contig1.g8	196.789538715
contig1.g80	186.038216561
contig1.g804	97.9762936873
contig1.g808	126.86382755
contig1.g809	145.4026715
contig1.g81	185.316637881
contig1.g811	193.472419028
contig1.g815	118.922397595
contig1.g817	111.032541322
contig1.g818	111.086212168
contig1.g82	193.907894737
contig1.g822	105.116863905
contig1.g824	99.1975874548
contig1.g828	97.1161989168
contig1.g829	90.9388464211
contig1.g83	204.959358289
contig1.g831	90.5355119826
contig1.g837	104.021171489
contig1.g84	216.080289193
contig1.g840	110.403811252
contig1.g842	98.569023569
contig1.g843	99.8398950131
contig1.g85	175.84396253
contig1.g850	98.3090481786
contig1.g854	106.411764706
contig1.g86	147.429772918
contig1.g860	176.588115513
contig1.g861	199.792023831
contig1.g862	187.906015038
contig1.g87	136.501915709
contig1.g872	212.775276126
contig1.g876	204.24661137
contig1.g88	125.665979054
contig1.g880	98.1435638462
contig1.g884	104.730140845
contig1.g885	115.521052632
contig1.g886	115.907926695
contig1.g887	114.564012977
contig1.g89	115.862917751
contig1.g896	109.005226481
contig1.g898	110.635730858
contig1.g90	102.272061814
contig1.g900	162.791598023
contig1.g901	168.548309179
contig1.g908	125.560600375
contig1.g92	93.1901352426
contig1.g940	88.0328299409
contig1.g954	83.9553140097
contig1.g958	114.730673317
contig1.g959	118.262720665
contig1.g96	99.5351932247
contig1.g97	96.9421252372
contig1.g970	119.293718166
contig1.g971	120.498522895
contig1.g98	95.5044776119
contig1.g99	98.7041284404
contig1.g990	204.104201681
contig1.g995	91.9162605228
contig1.g997	95.0083166487
contig1.g999	86.7581967213
contig10.g1	36.5223590408
contig10.g10	110.104537438
contig10.g11	102.87022293
contig10.g12	102.116493384
contig10.g13	100.839824039
contig10.g14	80.7860962567
contig10.g15	64.9148494289
contig10.g16	69.3585256888
contig10.g17	60.6223877012
contig10.g2	59.5212287712
contig10.g3	73.5354453389
contig10.g4	83.6014264389
contig10.g5	90.9804560261
contig10.g6	104.20167161
contig10.g7	104.90302267
contig100.g108	98.3040037244
contig100.g156	96.3373408769
contig100.g217	100.645121951
contig100.g227	92.9251721042
contig100.g230	81.8946772367
contig100.g231	80.3679026651
contig100.g233	81.6354129102
contig100.g235	47.8402230971
contig100.g3	63.4898248935
contig100.g4	73.9313304721
contig100.g5	78.5470171891
contig100.g53	82.5396056728
contig100.g6	82.9574645538
contig100.g73	99.8758978452
contig100.g74	99.4108071445
contig100.g85	122.883135059
contig101.g1	30.4485570316
contig101.g10	100.664461816
contig101.g13	83.9941249227
contig101.g14	91.8422330097
contig101.g15	102.485449178
contig101.g16	105.764001545
contig101.g17	118.298451235
contig101.g18	127.119372038
contig101.g19	109.179231863
contig101.g2	64.3061835106
contig101.g20	99.6505515899
contig101.g21	89.113238512
contig101.g22	90.9368575624
contig101.g25	64.045010846
contig101.g3	80.1553866694
contig101.g4	100.473197433
contig101.g5	96.0438034188
contig101.g6	86.6630278064
contig101.g7	76.8503157535
contig101.g8	76.4346064815
contig102.g102	88.4499274311
contig102.g114	84.0037402244
contig102.g117	60.5739540365
contig102.g118	50.0961630695
contig102.g12	97.1510839461
contig102.g13	91.8749111585
contig102.g15	92.2397201843
contig102.g17	102.399655963
contig102.g18	99.7613365155
contig102.g19	98.5117773019
contig102.g2	63.7753690899
contig102.g20	101.022678762
contig102.g28	88.7501534684
contig102.g29	93.8458910991
contig102.g31	85.7642149191
contig102.g37	100.317333333
contig102.g49	102.984747378
contig102.g5	78.004002001
contig102.g6	80.673738276
contig102.g61	80.6038114343
contig102.g63	84.5918744229
contig102.g64	85.9377838329
contig102.g7	91.189128697
contig102.g74	90.580131209
contig102.g88	99.8484703633
contig102.g96	90.5908360129
contig102.g98	93.4565061107
contig103.g12	105.384142594
contig103.g22	103.297682709
contig103.g25	97.253507014
contig103.g29	101.430869352
contig103.g34	121.655824813
contig103.g36	113.80277885
contig103.g39	93.2584015815
contig103.g4	87.9581967213
contig103.g47	91.6122082585
contig103.g54	60.6284829721
contig104.g1	26.3833932287
contig104.g10	97.6848072562
contig104.g11	100.082681564
contig104.g122	104.654622396
contig104.g132	98.0347490347
contig104.g136	97.5802252816
contig104.g137	98.2688715953
contig104.g139	89.8154855349
contig104.g144	92.8448339483
contig104.g146	144.540968343
contig104.g147	128.204697987
contig104.g168	101.180310881
contig104.g192	95.1772805508
contig104.g194	81.7708674304
contig104.g196	92.614522157
contig104.g200	93.46761735
contig104.g204	94.3924501425
contig104.g211	114.084976621
contig104.g226	91.9141949153
contig104.g227	96.1195024434
contig104.g234	88.9620304569
contig104.g25	105.437850842
contig104.g29	108.519127774
contig104.g4	50.9411635565
contig104.g6	71.7327785483
contig104.g7	104.82809134
contig104.g77	107.92772384
contig104.g9	103.829007878
contig104.g94	105.081073826
contig104.g99	90.0266243283
contig105.g1	71.28553137
contig105.g10	85.1335109532
contig105.g11	86.4082106894
contig105.g14	82.0692229386
contig105.g15	92.0793108358
contig105.g16	88.5041103657
contig105.g18	75.9570712574
contig105.g2	82.6078650292
contig105.g20	87.2597070449
contig105.g21	86.5139813582
contig105.g23	116.463419293
contig105.g25	103.123719464
contig105.g26	105.489335006
contig105.g27	117.782198953
contig105.g28	102.586120592
contig105.g29	106.639849151
contig105.g3	76.2000246033
contig105.g30	100.233266071
contig105.g31	101.892948019
contig105.g32	76.1211080094
contig105.g33	45.0895577852
contig105.g34	36.5556338028
contig105.g35	19.5501190161
contig105.g7	96.6974015088
contig105.g9	89.7420155039
contig106.g11	109.299319728
contig106.g14	100.323222749
contig106.g15	98.0290736984
contig106.g18	110.63897281
contig106.g19	101.340116279
contig106.g20	91.3104203152
contig106.g21	95.3648129424
contig106.g22	100.606110652
contig106.g29	95.9259527255
contig106.g3	64.8844957797
contig106.g30	88.1265602322
contig106.g31	94.5432871405
contig106.g38	81.3764897075
contig106.g4	71.316032888
contig106.g40	89.2010582011
contig106.g45	103.502621232
contig106.g46	102.897966594
contig106.g47	94.8604250431
contig106.g50	101.531328321
contig106.g52	104.003768303
contig106.g55	94.4862385321
contig106.g58	113.259043174
contig106.g69	84.4302449414
contig106.g70	97.4453900709
contig106.g72	94.6047040971
contig106.g73	97.4596437211
contig106.g74	102.580209895
contig106.g77	87.9779955621
contig106.g84	93.7537831021
contig106.g93	85.9420345489
contig107.g101	91.3363157895
contig107.g103	96.8647242456
contig107.g134	97.3673780488
contig107.g147	87.8488838008
contig107.g15	87.8398517909
contig107.g165	97.5695224719
contig107.g168	87.9096477795
contig107.g195	95.1230684327
contig107.g198	98.3791742562
contig107.g204	90.4539559014
contig107.g208	83.0935412027
contig107.g209	90.4161220044
contig107.g212	65.3143794423
contig107.g213	37.3356840621
contig107.g32	99.338317757
contig107.g33	97.5970515971
contig107.g37	90.7118723604
contig107.g39	94.8675261886
contig107.g46	113.429867215
contig107.g47	106.808936826
contig107.g55	99.0128428385
contig107.g6	74.8099173554
contig107.g61	111.831733077
contig107.g7	80.777324633
contig107.g73	88.495157385
contig107.g80	98.3274440518
contig107.g81	97.2578051088
contig107.g84	107.712264151
contig107.g90	92.2481157673
contig107.g91	87.3410502541
contig107.g98	99.9850498339
contig108.g1	30.6655755109
contig108.g140	97.9281564679
contig108.g161	86.3947368421
contig108.g179	88.4098434407
contig108.g185	79.2258815702
contig108.g186	96.875123885
contig108.g2	45.1500596659
contig108.g200	105.735446985
contig108.g215	104.361455749
contig108.g220	107.035498489
contig108.g228	110.34923593
contig108.g247	105.498917536
contig108.g248	103.642190417
contig108.g249	105.735202492
contig108.g284	79.105228179
contig108.g302	94.0103915383
contig108.g304	97.9595007641
contig108.g314	73.9376359681
contig108.g318	97.5026718261
contig108.g327	102.833534743
contig108.g334	92.8239251243
contig108.g335	97.9710626186
contig108.g337	104.545454545
contig108.g356	119.650560399
contig108.g358	92.8283231972
contig108.g360	79.1416849015
contig108.g362	52.6887351779
contig108.g363	40.0963521015
contig108.g365	19.0403089888
contig108.g38	103.820812183
contig108.g45	115.716954023
contig108.g51	104.511400651
contig108.g7	102.035230692
contig108.g8	105.24654743
contig108.g89	117.469237668
contig108.g92	109.328714763
contig108.g93	109.530193237
contig109.g1	32.2079951299
contig109.g11	92.5094435937
contig109.g12	97.967290331
contig109.g13	92.729787234
contig109.g14	98.1123771224
contig109.g18	103.215820896
contig109.g19	105.768041237
contig109.g2	50.8117681933
contig109.g20	109.758865248
contig109.g21	91.1782646048
contig109.g22	95.9125419463
contig109.g26	83.4842767296
contig109.g27	95.3438202247
contig109.g28	91.3514550688
contig109.g29	78.8200551679
contig109.g3	76.5910024651
contig109.g30	92.4229879146
contig109.g31	91.8219016083
contig109.g35	96.6659560861
contig109.g36	94.5152041703
contig109.g37	105.119758065
contig109.g39	93.4121390113
contig109.g4	102.605207226
contig109.g40	89.1477347341
contig109.g41	84.1148874365
contig109.g42	83.8195193722
contig109.g43	98.8549382716
contig109.g44	114.839859802
contig109.g45	107.494927923
contig109.g48	69.535059761
contig109.g5	92.1726569386
contig109.g6	82.1493428913
contig109.g7	89.769874477
contig11.g27	63.9643188137
contig110.g1	57.5215384615
contig110.g10	74.359743266
contig110.g11	42.2343288765
contig110.g2	94.3680608365
contig110.g3	105.359012556
contig110.g4	106.727341676
contig110.g5	98.4071338498
contig110.g6	91.194548552
contig110.g7	77.8283800753
contig110.g8	78.4365671642
contig110.g9	72.7009947338
contig111.g112	125.772363151
contig111.g117	106.876511226
contig111.g121	100.46430579
contig111.g125	75.0459514545
contig111.g126	60.1109399076
contig111.g28	105.67118863
contig111.g5	62.8369028007
contig111.g58	100.173846154
contig111.g59	99.9776918501
contig111.g63	98.1603122731
contig111.g66	99.9529616725
contig111.g95	100.150295858
contig112.g13	104.488150099
contig112.g19	89.1389195149
contig112.g2	52.5474271544
contig112.g23	100.360767176
contig112.g24	103.235803877
contig112.g26	91.3171234895
contig112.g27	87.0900633157
contig112.g28	90.3990570081
contig112.g29	98.2405876951
contig112.g3	76.350018005
contig112.g30	102.064799331
contig112.g33	106.391176471
contig112.g34	115.924299456
contig112.g35	116.272255193
contig112.g36	118.141025641
contig112.g39	113.390330189
contig112.g4	82.9491908167
contig112.g40	61.2088607595
contig112.g42	60.3093955715
contig112.g43	39.0170008718
contig112.g9	109.534551939
contig113.g1	42.0877934272
contig113.g10	90.8277471362
contig113.g12	94.7362929235
contig113.g13	110.001364256
contig113.g14	133.823761804
contig113.g16	105.190137588
contig113.g2	62.9127747253
contig113.g3	70.5419822193
contig113.g4	81.3719602978
contig113.g5	83.8404907975
contig113.g6	87.7383307305
contig113.g7	96.8726449637
contig113.g9	89.7379310345
contig114.g1	22.8270650264
contig114.g14	93.9716363636
contig114.g15	95.8578767123
contig114.g18	82.9317463269
contig114.g2	63.1274949714
contig114.g20	65.1742403122
contig114.g4	91.7596672316
contig114.g6	100.223958333
contig114.g7	86.4985739359
contig114.g8	93.3091045335
contig114.g9	95.0293776047
contig115.g1	15.2767137097
contig115.g10	103.409650924
contig115.g11	86.1736185383
contig115.g19	94.0612777053
contig115.g5	80.7715784454
contig115.g6	95.6166473222
contig115.g7	94.4180480454
contig115.g9	102.42280285
contig116.g10	70.2890719164
contig116.g11	71.0435855263
contig116.g12	74.183681672
contig116.g13	72.9826330532
contig116.g16	63.7383279045
contig116.g17	30.9636177823
contig116.g3	41.5810870042
contig116.g4	71.8716917488
contig116.g5	85.7071480671
contig117.g1	10.0961002786
contig117.g14	106.307593599
contig117.g17	106.112176656
contig117.g18	106.24353776
contig117.g2	14.833394361
contig117.g26	81.8059165054
contig117.g28	17.9446501296
contig117.g4	67.203125
contig117.g5	92.6118186449
contig117.g7	104.0
contig117.g8	100.567237164
contig118.g10	110.984480083
contig118.g18	90.3160512934
contig118.g19	77.221087804
contig118.g2	56.1434607079
contig118.g20	61.8741651082
contig118.g21	23.510805501
contig118.g5	77.5623015132
contig118.g6	99.5069444444
contig118.g9	109.260466989
contig119.g100	208.859456093
contig119.g1004	83.0611285266
contig119.g102	198.875432526
contig119.g1024	106.961945032
contig119.g1029	96.5752314815
contig119.g103	190.99430037
contig119.g1036	112.210037175
contig119.g104	187.287073994
contig119.g1048	116.233400402
contig119.g105	186.460052678
contig119.g106	178.696333844
contig119.g107	173.341099973
contig119.g108	176.56518345
contig119.g109	167.730431602
contig119.g11	213.26474769
contig119.g110	187.404678068
contig119.g1105	124.472027972
contig119.g111	196.966009517
contig119.g112	162.142857143
contig119.g1123	102.975519288
contig119.g113	172.649468205
contig119.g1133	104.06518847
contig119.g1135	102.348589436
contig119.g1136	104.924075924
contig119.g1139	94.2312724894
contig119.g114	175.86074117
contig119.g1142	90.6456327986
contig119.g1143	87.6229778805
contig119.g1147	92.4871438499
contig119.g1148	180.673063664
contig119.g115	207.006812652
contig119.g1151	162.916207277
contig119.g1154	197.180855757
contig119.g116	187.847082495
contig119.g1163	85.249804024
contig119.g1168	178.368079023
contig119.g1169	162.905096465
contig119.g117	179.12882263
contig119.g1170	182.065937601
contig119.g1179	192.354033662
contig119.g1184	196.401270772
contig119.g1186	176.481019523
contig119.g1188	228.16967509
contig119.g1194	193.623437265
contig119.g1207	98.9067211055
contig119.g1208	97.8607924922
contig119.g121	188.497303435
contig119.g122	217.118938817
contig119.g1232	110.361726079
contig119.g1238	91.3085714286
contig119.g1239	89.7327683616
contig119.g124	169.152417659
contig119.g1240	92.0221659278
contig119.g1243	106.015668524
contig119.g1247	112.736842105
contig119.g1248	115.550040032
contig119.g1249	110.317531306
contig119.g125	166.108013937
contig119.g126	163.769798658
contig119.g1260	97.4584810599
contig119.g127	182.466106014
contig119.g1273	87.8595600677
contig119.g128	215.895190506
contig119.g129	207.421240745
contig119.g1291	143.979535468
contig119.g13	181.228320266
contig119.g130	195.663343233
contig119.g1302	108.116313455
contig119.g131	207.397506593
contig119.g1318	116.591614907
contig119.g1319	114.909455587
contig119.g132	210.163939217
contig119.g133	213.073993332
contig119.g134	201.290723357
contig119.g1359	90.757431629
contig119.g136	205.380220515
contig119.g137	204.371592539
contig119.g1379	125.657339224
contig119.g138	186.707410972
contig119.g1381	144.717171717
contig119.g1382	167.55613851
contig119.g139	185.86617607
contig119.g14	192.129643117
contig119.g1413	120.011343284
contig119.g1417	167.616994022
contig119.g1418	174.552924791
contig119.g1426	202.207502931
contig119.g1435	197.44612326
contig119.g144	187.518819188
contig119.g1455	105.213429257
contig119.g1459	97.2172661871
contig119.g146	203.933988764
contig119.g1461	103.951639616
contig119.g1464	86.5582142857
contig119.g1474	126.481581669
contig119.g1477	121.509538951
contig119.g148	191.407334274
contig119.g1484	115.287472846
contig119.g1487	110.417813179
contig119.g1489	109.742397138
contig119.g149	194.431228861
contig119.g1495	137.073170732
contig119.g15	193.839587242
contig119.g150	140.76546567
contig119.g1500	136.684727228
contig119.g1503	100.215217995
contig119.g1507	103.066273264
contig119.g151	95.9195205479
contig119.g1513	100.74834729
contig119.g1514	92.3417519182
contig119.g1517	100.353227771
contig119.g1521	118.32290363
contig119.g1527	172.757491438
contig119.g1528	176.120803559
contig119.g153	172.000503525
contig119.g1530	193.47858473
contig119.g1532	192.5375
contig119.g1533	194.297890536
contig119.g1541	142.74533195
contig119.g155	177.459680897
contig119.g156	171.184981054
contig119.g1565	114.114942529
contig119.g157	167.832517673
contig119.g1571	106.966010733
contig119.g1573	112.69595537
contig119.g158	172.80708986
contig119.g159	188.163894702
contig119.g1590	81.5716072545
contig119.g1591	75.8550236008
contig119.g1592	81.2650650919
contig119.g1594	89.6109792285
contig119.g1599	103.716527197
contig119.g1601	110.456982544
contig119.g1602	109.5754858
contig119.g161	215.384264138
contig119.g1612	87.0426259824
contig119.g1617	103.59870317
contig119.g1620	103.076136364
contig119.g1625	105.885549133
contig119.g1626	104.985888993
contig119.g1627	101.33022508
contig119.g1631	87.2177165354
contig119.g1639	99.7708845209
contig119.g164	204.455144033
contig119.g1643	106.958266709
contig119.g1644	95.1558237146
contig119.g1645	94.5808019441
contig119.g1647	102.078919492
contig119.g165	202.36260454
contig119.g1653	81.9236641221
contig119.g1661	85.9859550562
contig119.g1662	104.310571125
contig119.g1665	118.944165621
contig119.g1668	129.408432148
contig119.g167	233.320806654
contig119.g1670	132.306488992
contig119.g1673	164.38778747
contig119.g1674	172.531102096
contig119.g1678	204.478639241
contig119.g1682	177.6936
contig119.g1684	205.134344262
contig119.g1687	210.992376857
contig119.g1689	188.715020576
contig119.g169	203.958987161
contig119.g1690	184.249320036
contig119.g1691	181.449695122
contig119.g1692	182.780725907
contig119.g1693	176.584264432
contig119.g1695	169.548709409
contig119.g1698	205.124607741
contig119.g170	203.01119403
contig119.g1700	190.706377015
contig119.g1701	181.573410102
contig119.g1702	196.576540755
contig119.g1703	204.901441833
contig119.g1706	205.832812825
contig119.g171	195.677092916
contig119.g1713	203.22119472
contig119.g1714	190.428054726
contig119.g172	210.191879735
contig119.g1720	201.32602987
contig119.g1721	196.226672039
contig119.g1725	170.844933921
contig119.g1726	168.318696767
contig119.g1729	190.092192691
contig119.g173	223.418978618
contig119.g1735	183.237163814
contig119.g1739	176.498301542
contig119.g174	216.851498808
contig119.g1741	196.350317508
contig119.g1742	176.707339264
contig119.g1744	188.719402277
contig119.g1745	180.132711786
contig119.g1746	180.930083811
contig119.g1747	178.761954262
contig119.g1748	194.442369717
contig119.g175	217.022677055
contig119.g1753	193.350668765
contig119.g1754	186.020881226
contig119.g1755	208.964443626
contig119.g1756	216.640644362
contig119.g1758	207.667625899
contig119.g1759	213.027802425
contig119.g176	206.262939959
contig119.g1760	202.935860058
contig119.g1761	205.404038847
contig119.g1762	194.350523169
contig119.g1763	205.784681516
contig119.g1764	196.883017715
contig119.g1765	184.505553131
contig119.g1767	191.587023143
contig119.g1769	218.50966744
contig119.g177	195.775852734
contig119.g1771	222.270277411
contig119.g1773	213.524539641
contig119.g1774	189.674540266
contig119.g1775	181.691968658
contig119.g1777	211.465728981
contig119.g1779	187.914049587
contig119.g178	185.285417454
contig119.g1780	183.002721425
contig119.g1782	191.853425846
contig119.g1787	196.076990267
contig119.g1788	188.611111111
contig119.g179	182.800225734
contig119.g1790	189.361493124
contig119.g1791	195.897767075
contig119.g1793	213.927818062
contig119.g1794	221.607056382
contig119.g1795	216.470556236
contig119.g1796	200.65902116
contig119.g1797	194.221054107
contig119.g1798	184.688764829
contig119.g180	195.469005848
contig119.g1801	206.870437794
contig119.g1802	200.509677419
contig119.g1803	211.24380805
contig119.g1804	213.196905767
contig119.g1805	213.822210636
contig119.g1807	179.486180014
contig119.g1809	199.906710914
contig119.g181	210.673939394
contig119.g1810	198.955612463
contig119.g1811	197.34358047
contig119.g1812	191.888091822
contig119.g1813	184.650751285
contig119.g1814	198.767436792
contig119.g1815	213.946434906
contig119.g1816	227.721099015
contig119.g1817	210.288421053
contig119.g1818	211.050598802
contig119.g1819	199.853906066
contig119.g182	222.423624686
contig119.g1820	208.757836991
contig119.g1821	203.231045407
contig119.g1823	191.054597701
contig119.g1824	199.309025507
contig119.g1828	186.135970334
contig119.g183	218.66581306
contig119.g1830	160.026195499
contig119.g1831	116.755765122
contig119.g1832	109.970091027
contig119.g1833	100.322201608
contig119.g1834	98.6305644791
contig119.g1837	91.3515507377
contig119.g184	220.58451514
contig119.g1840	76.8653130288
contig119.g1841	87.4143734644
contig119.g1842	104.763072741
contig119.g1843	114.364546525
contig119.g1844	97.3561703996
contig119.g1845	88.259651779
contig119.g1849	32.4004180352
contig119.g185	209.803125
contig119.g1851	51.7314164774
contig119.g1852	93.092125579
contig119.g1853	97.4766777725
contig119.g1854	104.343530733
contig119.g1856	85.1756888169
contig119.g1859	91.1138424821
contig119.g186	199.065942591
contig119.g1860	125.585426614
contig119.g1862	188.673202614
contig119.g1863	190.161208267
contig119.g1864	179.161284535
contig119.g1865	183.808795411
contig119.g1866	178.939745403
contig119.g1867	199.572887324
contig119.g1869	213.929605417
contig119.g187	207.204865557
contig119.g1870	216.766455194
contig119.g1871	224.155467721
contig119.g1872	214.064438254
contig119.g1873	196.643854749
contig119.g1874	185.419379845
contig119.g1875	200.37942455
contig119.g1877	196.718516893
contig119.g1878	180.425486474
contig119.g1879	197.322911806
contig119.g188	213.535667107
contig119.g1881	187.057364603
contig119.g1882	184.289364809
contig119.g1883	180.719556556
contig119.g1884	181.052851182
contig119.g1885	176.202072539
contig119.g1886	180.141284404
contig119.g1887	190.083419156
contig119.g1888	172.587855297
contig119.g1889	162.055168475
contig119.g1891	163.321301248
contig119.g1894	163.985169645
contig119.g1895	181.751677852
contig119.g1896	178.598076923
contig119.g1898	173.522594752
contig119.g1899	168.086410055
contig119.g190	239.195872373
contig119.g1900	200.667622011
contig119.g1901	204.292315864
contig119.g1902	183.107216495
contig119.g1903	213.650176678
contig119.g1904	212.089233954
contig119.g1905	209.462746858
contig119.g1906	204.482953263
contig119.g1907	187.283155014
contig119.g1909	205.272779043
contig119.g191	230.046117462
contig119.g1910	196.259140885
contig119.g1911	216.252377281
contig119.g1913	179.433551198
contig119.g1914	170.564856712
contig119.g1915	198.740002359
contig119.g1916	196.958161031
contig119.g1917	190.670725251
contig119.g1918	185.760744986
contig119.g1919	172.425722832
contig119.g192	219.844375573
contig119.g1923	166.429982712
contig119.g1925	168.973288004
contig119.g1926	169.11149033
contig119.g1928	187.142261595
contig119.g1930	188.593901322
contig119.g1931	178.267901235
contig119.g1932	192.609941945
contig119.g1933	183.844939647
contig119.g1934	179.91725
contig119.g1939	142.806231003
contig119.g1943	168.409852891
contig119.g1946	208.700567438
contig119.g1947	213.798347107
contig119.g1949	209.73744216
contig119.g1950	193.286343612
contig119.g1951	185.873011443
contig119.g1952	176.445819651
contig119.g1953	163.634959599
contig119.g1954	170.459277404
contig119.g1955	178.90750478
contig119.g1956	149.602184087
contig119.g1957	149.500880282
contig119.g1958	131.538604651
contig119.g1959	131.742255266
contig119.g1964	94.1115786193
contig119.g1965	82.7255552719
contig119.g1966	86.0578105781
contig119.g1967	96.4570844687
contig119.g1969	84.5323058684
contig119.g197	207.775413712
contig119.g1972	94.3063186813
contig119.g1975	82.3641840088
contig119.g1977	84.5421412301
contig119.g1978	88.8956965718
contig119.g1979	89.8784415584
contig119.g198	188.820838628
contig119.g1980	88.4833801885
contig119.g1981	94.8428958898
contig119.g1982	101.295727136
contig119.g1983	97.8116754021
contig119.g1985	114.579040853
contig119.g1986	133.73340249
contig119.g1988	175.37592472
contig119.g199	182.418918919
contig119.g200	203.344853683
contig119.g201	184.704303366
contig119.g203	168.446632783
contig119.g204	166.991515506
contig119.g205	177.828309805
contig119.g206	188.032665182
contig119.g208	197.581280788
contig119.g209	185.137688246
contig119.g210	211.538348083
contig119.g214	180.285557987
contig119.g215	203.195407279
contig119.g216	205.536885246
contig119.g217	205.865979381
contig119.g218	175.471609886
contig119.g219	201.952898876
contig119.g222	208.571031501
contig119.g223	228.843725643
contig119.g225	213.741506647
contig119.g226	204.504964766
contig119.g227	182.37764665
contig119.g228	213.10563061
contig119.g229	214.086408504
contig119.g230	209.514660494
contig119.g231	213.565246338
contig119.g232	206.968493151
contig119.g233	186.183009709
contig119.g235	183.301164725
contig119.g236	194.469761399
contig119.g237	198.269770408
contig119.g239	218.012626263
contig119.g241	201.243551011
contig119.g242	198.445492662
contig119.g243	212.596391263
contig119.g244	214.315643649
contig119.g245	219.973555889
contig119.g246	209.107538108
contig119.g247	209.863930131
contig119.g248	195.187965445
contig119.g249	185.98757764
contig119.g25	175.111428571
contig119.g250	200.751079702
contig119.g251	204.534092468
contig119.g252	187.241020477
contig119.g253	182.170397112
contig119.g254	189.903225806
contig119.g255	181.275152439
contig119.g256	186.23191669
contig119.g257	193.303622159
contig119.g258	177.37097171
contig119.g263	190.814257426
contig119.g265	166.174295775
contig119.g266	178.153888889
contig119.g267	198.842319034
contig119.g268	171.161290323
contig119.g269	176.764367816
contig119.g27	192.684594595
contig119.g270	178.949625935
contig119.g271	189.910479099
contig119.g272	184.162267615
contig119.g273	182.625256674
contig119.g274	209.184330561
contig119.g275	225.092941384
contig119.g277	207.984573077
contig119.g278	208.017509395
contig119.g28	186.305714286
contig119.g280	156.875
contig119.g281	140.353473912
contig119.g282	113.330702447
contig119.g286	111.428610133
contig119.g287	106.170601676
contig119.g288	101.731277533
contig119.g289	98.448891534
contig119.g29	164.388383182
contig119.g290	106.162861137
contig119.g293	99.9978749241
contig119.g294	111.450351837
contig119.g295	100.724326599
contig119.g296	96.4199143951
contig119.g297	96.0441001192
contig119.g298	106.853448276
contig119.g299	114.076808129
contig119.g30	178.009119217
contig119.g300	102.572752549
contig119.g301	103.726182545
contig119.g302	103.252320385
contig119.g304	155.237091675
contig119.g305	181.044198895
contig119.g306	196.425064599
contig119.g307	173.474778991
contig119.g308	185.492537313
contig119.g309	171.381656805
contig119.g31	181.398461538
contig119.g310	196.418379686
contig119.g312	200.867819642
contig119.g313	178.971917945
contig119.g314	184.048259778
contig119.g315	193.667332667
contig119.g316	182.393014853
contig119.g317	173.650985818
contig119.g318	190.34700215
contig119.g319	182.707140705
contig119.g32	186.285819143
contig119.g320	176.244949495
contig119.g321	150.71698662
contig119.g322	113.14432529
contig119.g323	113.531491003
contig119.g325	111.92969528
contig119.g328	118.081451487
contig119.g33	195.202108207
contig119.g330	104.319862425
contig119.g331	98.2652995835
contig119.g332	107.050668896
contig119.g333	108.501556017
contig119.g335	112.89060044
contig119.g339	99.2602391249
contig119.g341	84.755351682
contig119.g342	83.1853379879
contig119.g346	103.259563705
contig119.g35	186.117804396
contig119.g351	94.9809280774
contig119.g352	106.127494565
contig119.g353	102.139916623
contig119.g354	92.222095672
contig119.g355	94.5889145497
contig119.g356	89.4149736644
contig119.g357	74.8722222222
contig119.g358	95.581966378
contig119.g36	148.195721078
contig119.g360	91.1821538462
contig119.g361	84.3088455772
contig119.g362	75.4130434783
contig119.g363	77.6289414414
contig119.g364	89.4711895911
contig119.g365	98.2219808862
contig119.g369	105.219275997
contig119.g37	130.903553299
contig119.g370	109.320558678
contig119.g371	111.504255319
contig119.g378	97.0711538462
contig119.g379	97.0168834132
contig119.g381	100.37788558
contig119.g382	105.565565307
contig119.g383	111.938610159
contig119.g385	178.25391393
contig119.g388	132.631444397
contig119.g389	124.553906591
contig119.g39	124.76984127
contig119.g391	106.551785083
contig119.g393	101.016020586
contig119.g394	105.207427727
contig119.g395	97.8737305349
contig119.g4	250.529198842
contig119.g40	112.175415926
contig119.g402	89.1420689655
contig119.g404	86.3578661398
contig119.g405	91.4326403326
contig119.g406	85.9346124716
contig119.g407	92.7239568135
contig119.g408	92.1131782946
contig119.g409	94.2086582683
contig119.g41	103.587702331
contig119.g410	96.3653732227
contig119.g411	103.338557994
contig119.g414	86.4480895407
contig119.g415	49.8084632517
contig119.g416	92.3513134851
contig119.g419	205.513425016
contig119.g420	193.685162602
contig119.g421	211.382836937
contig119.g422	210.40312213
contig119.g423	199.801691007
contig119.g424	180.170768458
contig119.g426	117.935098781
contig119.g432	118.705170517
contig119.g44	89.2008108108
contig119.g444	106.128560812
contig119.g448	83.5688073394
contig119.g45	99.4679054054
contig119.g451	79.6860224925
contig119.g455	102.135872825
contig119.g456	108.704266088
contig119.g458	105.941046222
contig119.g46	98.9821139963
contig119.g463	105.915343377
contig119.g469	107.145971195
contig119.g470	109.692235734
contig119.g474	177.334666333
contig119.g475	175.031119291
contig119.g476	196.354742025
contig119.g478	174.677933498
contig119.g479	180.624814876
contig119.g48	151.520955385
contig119.g480	180.467365412
contig119.g481	203.887776243
contig119.g486	113.359476027
contig119.g487	94.2652091255
contig119.g488	93.2769022963
contig119.g489	86.9274793388
contig119.g49	83.3468169761
contig119.g491	87.1401257203
contig119.g493	90.552
contig119.g494	82.000484731
contig119.g495	86.1833333333
contig119.g496	96.4291539246
contig119.g498	116.271747121
contig119.g50	89.6177899852
contig119.g501	106.701530612
contig119.g502	102.960273612
contig119.g505	81.1387596899
contig119.g506	88.3742880391
contig119.g507	101.731207289
contig119.g509	113.061366062
contig119.g51	95.7092851879
contig119.g510	93.3385085862
contig119.g513	98.5554385437
contig119.g514	96.8936781609
contig119.g516	237.517759168
contig119.g517	103.59020911
contig119.g518	84.9801488834
contig119.g519	99.1944038929
contig119.g52	101.106639839
contig119.g521	103.381958553
contig119.g526	103.39320077
contig119.g527	112.940605821
contig119.g53	99.2530566877
contig119.g536	236.110307414
contig119.g538	205.556440724
contig119.g539	202.929042904
contig119.g540	197.040543365
contig119.g541	181.679916653
contig119.g542	182.359780439
contig119.g543	202.428976697
contig119.g549	104.592931937
contig119.g55	90.2110311751
contig119.g552	90.8168819188
contig119.g553	95.207523511
contig119.g555	105.580206379
contig119.g558	112.582352941
contig119.g56	110.880825057
contig119.g560	87.3126166978
contig119.g563	88.28125
contig119.g567	102.266421117
contig119.g568	115.629459981
contig119.g57	104.301809022
contig119.g573	95.2059767844
contig119.g575	93.6964098989
contig119.g578	99.5104166667
contig119.g58	111.043891734
contig119.g583	103.482818466
contig119.g588	85.9399469496
contig119.g59	133.093518297
contig119.g590	102.034933746
contig119.g592	109.732845027
contig119.g593	107.692688096
contig119.g595	84.8692640693
contig119.g596	84.8594132029
contig119.g601	90.4790019763
contig119.g602	87.2584824183
contig119.g606	87.4863945578
contig119.g61	134.660245184
contig119.g613	103.003083248
contig119.g616	107.489304813
contig119.g618	104.824743999
contig119.g619	106.825938567
contig119.g62	130.363505747
contig119.g620	106.383622712
contig119.g624	151.559810451
contig119.g626	172.192692175
contig119.g627	201.900339271
contig119.g628	200.539458186
contig119.g629	202.90295473
contig119.g63	115.494261119
contig119.g634	205.684481648
contig119.g635	212.796239718
contig119.g64	118.906062625
contig119.g640	126.931406173
contig119.g643	102.157824934
contig119.g645	89.0832467982
contig119.g65	124.432388222
contig119.g650	86.100269179
contig119.g654	81.386443662
contig119.g655	77.9127516779
contig119.g656	84.6287799791
contig119.g66	102.227456531
contig119.g660	82.5725266062
contig119.g662	86.0041318249
contig119.g663	106.364927508
contig119.g665	83.8543244949
contig119.g666	83.5772029103
contig119.g67	102.771766169
contig119.g671	110.599489204
contig119.g672	92.894310261
contig119.g673	90.0523809524
contig119.g679	112.309250825
contig119.g68	118.406587751
contig119.g681	120.076628352
contig119.g685	95.6205665592
contig119.g687	110.695774041
contig119.g688	103.659143328
contig119.g689	93.2639395167
contig119.g69	99.575349231
contig119.g690	95.1295439524
contig119.g692	93.2337328767
contig119.g695	87.0812365205
contig119.g696	92.6821571382
contig119.g70	104.820812465
contig119.g701	94.945267341
contig119.g704	93.6326874473
contig119.g707	98.3386044177
contig119.g71	121.315452986
contig119.g712	168.225669958
contig119.g716	181.421020283
contig119.g717	181.877232776
contig119.g72	107.075182051
contig119.g723	78.6654341074
contig119.g735	93.0940406476
contig119.g74	91.6896782842
contig119.g740	105.520611702
contig119.g742	99.5861070912
contig119.g743	98.1137465374
contig119.g748	94.5903749301
contig119.g756	109.855332303
contig119.g758	115.760516252
contig119.g763	97.5158951478
contig119.g765	93.3537755528
contig119.g766	89.3699080158
contig119.g767	78.1769745649
contig119.g768	82.964057508
contig119.g77	94.5411794611
contig119.g770	121.128612717
contig119.g771	108.387799043
contig119.g778	113.799687011
contig119.g780	115.293005671
contig119.g781	106.773389751
contig119.g782	94.9716329551
contig119.g783	103.201553005
contig119.g790	93.8258706468
contig119.g792	95.3247588424
contig119.g797	94.0691533256
contig119.g801	85.4327538884
contig119.g802	110.105102996
contig119.g806	117.283757339
contig119.g809	103.769177127
contig119.g81	82.2732769045
contig119.g813	101.110180412
contig119.g816	109.820170109
contig119.g817	104.770952381
contig119.g819	88.5511232417
contig119.g820	103.681889764
contig119.g821	94.2062286954
contig119.g824	107.358391608
contig119.g829	83.5547608404
contig119.g833	108.693099014
contig119.g835	97.5151085142
contig119.g845	174.827656676
contig119.g85	75.9995724669
contig119.g87	87.9817866435
contig119.g88	102.344409938
contig119.g89	104.384567388
contig119.g897	91.7634092579
contig119.g90	126.00033173
contig119.g91	182.056872038
contig119.g913	76.4854411126
contig119.g918	186.625
contig119.g919	176.818994044
contig119.g920	147.649710983
contig119.g95	197.966605672
contig119.g954	207.171474359
contig119.g960	190.824763425
contig119.g961	172.773492286
contig119.g963	158.274633124
contig119.g965	121.208931952
contig119.g97	213.99585669
contig119.g979	100.828461907
contig119.g98	208.348553757
contig119.g989	89.6711963762
contig119.g99	205.07250342
contig119.g994	99.8657718121
contig12.g3	50.5412684622
contig12.g33	101.811996419
contig120.g10	100.640378549
contig120.g12	106.256566604
contig120.g15	93.1268939394
contig120.g18	88.499597963
contig120.g2	52.0529279279
contig120.g21	94.8464765101
contig120.g25	93.4247163447
contig120.g3	64.4520348837
contig120.g33	94.0097134531
contig120.g34	100.376656151
contig120.g42	102.743877551
contig120.g43	104.603767457
contig120.g44	98.5946348733
contig120.g45	93.7339419892
contig120.g46	78.1105851979
contig120.g51	64.978630137
contig120.g54	31.1567622951
contig120.g6	87.4927179875
contig121.g1	15.3468144598
contig121.g14	78.9023354565
contig121.g16	95.9821958457
contig121.g17	97.5706293706
contig121.g18	89.4507071765
contig121.g19	106.713458755
contig121.g2	44.0291079812
contig121.g20	94.440397351
contig121.g22	91.6285119667
contig121.g23	77.9657013761
contig121.g24	74.3219102366
contig121.g25	65.8895238095
contig121.g26	72.4391761128
contig121.g3	51.3669871795
contig121.g6	71.1865097329
contig121.g7	93.3828903654
contig121.g9	98.2941176471
contig122.g10	84.2425253789
contig122.g11	77.5349586017
contig122.g18	100.177845918
contig122.g2	51.8754134509
contig122.g26	113.694054776
contig122.g31	114.079530639
contig122.g35	105.830584039
contig122.g42	105.20314777
contig122.g44	103.441817849
contig122.g46	92.3614108552
contig122.g49	100.431707317
contig122.g50	96.2265886288
contig122.g51	97.3696701529
contig122.g53	102.247176913
contig122.g55	97.7830687831
contig122.g57	92.2244107201
contig122.g64	94.4870775348
contig122.g67	101.808769793
contig122.g68	93.2520179372
contig122.g73	70.3351845802
contig122.g79	43.0412951666
contig122.g81	3.44755244755
contig123.g1	58.8894447714
contig123.g13	76.3900267142
contig123.g14	72.1253769089
contig123.g2	77.7816313423
contig123.g21	17.4235864297
contig123.g23	21.9501879699
contig123.g27	26.4528129636
contig123.g29	20.7485750475
contig123.g3	94.3644538914
contig123.g30	19.3077469794
contig123.g5	89.5847191011
contig123.g6	96.9685165422
contig123.g8	94.3657564281
contig124.g13	88.6193415638
contig124.g16	94.5579800499
contig124.g19	82.1143488746
contig124.g21	51.6869708373
contig124.g22	37.1635588705
contig124.g26	24.3170648464
contig125.g1	2.54744775608
contig125.g10	96.3767432322
contig125.g11	96.9916449086
contig125.g12	101.129162462
contig125.g15	95.0877519905
contig125.g17	97.5331244405
contig125.g2	6.38236587511
contig125.g22	91.8321588725
contig125.g23	93.7565440547
contig125.g27	80.2936416185
contig125.g29	63.3187271779
contig125.g4	9.40378911109
contig125.g5	63.0576168041
contig125.g7	116.79073857
contig126.g1	23.6137905049
contig126.g10	68.086738457
contig126.g11	84.5321059722
contig126.g12	91.5225056765
contig126.g13	94.9211877651
contig126.g15	112.710850019
contig126.g16	98.8235785953
contig126.g19	98.7375
contig126.g2	77.1733042937
contig126.g22	82.7453067081
contig126.g23	69.8345994475
contig126.g24	57.0320239112
contig126.g3	91.5445996776
contig126.g4	77.5910326087
contig126.g5	75.5171831545
contig126.g6	104.822588235
contig126.g8	48.061868079
contig126.g9	64.8052057095
contig127.g1	26.8391774321
contig127.g10	99.4742149237
contig127.g11	122.085242896
contig127.g12	114.12855377
contig127.g13	106.850501367
contig127.g14	101.699368666
contig127.g15	96.2533705818
contig127.g16	96.1522302158
contig127.g17	95.8814814815
contig127.g18	99.559244314
contig127.g2	58.1490725586
contig127.g20	102.935019455
contig127.g21	109.754946199
contig127.g23	101.365685373
contig127.g24	91.8550482554
contig127.g25	90.9847328244
contig127.g26	106.043997486
contig127.g27	99.8120280475
contig127.g28	87.7118716578
contig127.g29	80.1021003501
contig127.g3	67.8578125
contig127.g30	91.9282852564
contig127.g31	88.6974983542
contig127.g32	93.4041501976
contig127.g33	85.6889564336
contig127.g34	76.9122818747
contig127.g35	43.9427710843
contig127.g4	94.8024216798
contig127.g5	91.973633932
contig127.g6	90.9313174946
contig127.g7	95.8094017094
contig127.g8	97.0497083775
contig127.g9	93.5384906804
contig128.g24	104.503293808
contig128.g45	105.436990027
contig128.g46	116.013579781
contig128.g47	115.926037377
contig128.g50	121.476354256
contig128.g68	119.213060057
contig128.g69	118.988203267
contig128.g71	104.020250723
contig128.g81	102.361605065
contig129.g1	26.5
contig129.g10	41.8744853046
contig129.g11	63.116709733
contig129.g12	70.2466593647
contig129.g13	52.7352409639
contig129.g14	49.121290741
contig129.g2	51.4796971783
contig129.g3	89.1154478745
contig129.g5	107.688191882
contig129.g6	96.7728613569
contig129.g7	90.3033838973
contig129.g8	97.5136804104
contig129.g9	97.2895204263
contig13.g1	30.3479284369
contig13.g12	97.0243243243
contig13.g14	86.9429390307
contig13.g17	109.371387968
contig13.g19	86.2296908008
contig13.g2	75.1044973545
contig13.g21	81.627719581
contig13.g26	104.617813446
contig13.g27	99.8849049839
contig13.g28	105.622456284
contig13.g4	82.962962963
contig13.g8	97.7208943716
contig13.g9	83.4512987013
contig130.g1	24.9868317092
contig130.g10	101.420405655
contig130.g11	109.221868154
contig130.g12	109.911782477
contig130.g13	109.14846925
contig130.g14	121.085322196
contig130.g15	122.475930972
contig130.g16	123.581347576
contig130.g17	110.601096421
contig130.g18	93.6830319354
contig130.g19	99.162855108
contig130.g2	62.1788827898
contig130.g20	90.616480735
contig130.g21	91.5890804598
[truncated: 33,551 more rows]
