# Supplementary material for: High Contiguity de novo Genome Sequence Assembly of Trifoliate Yam (Dioscorea dumetorum) Using Long Read Sequencing
Source: Genes (Basel). 2020 Mar 4;11(3):274. doi: 10.3390/genes11030274 (PMC7140821; doi:10.3390/genes11030274)
Supplement: Supplementary file 1 [file genes-11-00274-s001.zip › x_supplement-files_yamGS-corrected-proof/File S4.txt]

#Genome size estimation [Mbp]
k-mer	GenomeScope	findGSE	gce	MGSE
19	251	337	206	-
21	253	351	211	-
23	255	344	215	-
25	257	354	219	-
-	-	-	-	350
