# Supplementary material for: High Contiguity de novo Genome Sequence Assembly of Trifoliate Yam (Dioscorea dumetorum) Using Long Read Sequencing
Source: Genes (Basel). 2020 Mar 4;11(3):274. doi: 10.3390/genes11030274 (PMC7140821; doi:10.3390/genes11030274)
Supplement: Supplementary file 1 [file genes-11-00274-s001.zip › x_supplement-files_yamGS-corrected-proof/File S7.txt]

Orthogroup	Ddumetorum	Drotundata
OG0000000	contig103.g15.t1, contig691.g805.t1, contig191.g85.t1, contig569.g375.t1, contig432.g47.t1, contig199.g194.t1, contig218.g52.t1, contig56.g66.t1, contig267.g893.t1, contig262.g23.t1, contig330.g346.t1, contig161.g28.t1, contig558.g257.t1, contig544.g2637.t1, contig425.g83.t1, contig585.g315.t1, contig633.g17.t1, contig78.g16.t1, contig546.g2504.t1, contig585.g391.t1, contig207.g734.t1, contig199.…	Dr05502
OG0000002	contig704.g104.t1	Dr25855, Dr06519, Dr26028, Dr00215, Dr23293
OG0000002	contig448.g41.t1	Dr19599, Dr18011, Dr22793, Dr19560, Dr06520, Dr05358, Dr19588, Dr24525, Dr18021, Dr24864, Dr22389, Dr18833, Dr21969, Dr25193, Dr17886, Dr26046, Dr23282, Dr22986, Dr24007, Dr21779, Dr13717, Dr23418, Dr23655, Dr24783, Dr24669, Dr25190, Dr21977, Dr22734, Dr23093, Dr23985, Dr19234, Dr23856, Dr22729, Dr20960, Dr23541, Dr23540, Dr20961, Dr24672, Dr25657, Dr25396, Dr17858, Dr23191, Dr22736, Dr23292, Dr2…
OG0000003	contig728.g103.t1, contig544.g496.t1, contig111.g67.t1, contig89.g1317.t1, contig294.g1046.t1, contig305.g8.t1, contig546.g1988.t1, contig544.g561.t1, contig547.g277.t1, contig361.g31.t1, contig222.g893.t1, contig1.g2075.t1, contig222.g1268.t1, contig364.g366.t1, contig1.g2071.t1, contig119.g982.t1, contig46.g29.t1, contig364.g480.t1, contig549.g837.t1, contig199.g875.t1, contig691.g1158.t1, cont…	Dr25617
OG0000004	contig691.g1319.t1	Dr02768
OG0000004	contig191.g434.t1, contig97.g20.t1, contig330.g436.t1, contig207.g1094.t1, contig207.g43.t1, contig546.g2030.t1, contig82.g17.t1, contig567.g398.t1, contig99.g5.t1, contig691.g1596.t1, contig2.g211.t1, contig585.g346.t1, contig213.g16.t1, contig364.g642.t1, contig361.g44.t1, contig94.g535.t1, contig199.g954.t1, contig119.g946.t1, contig111.g111.t1, contig89.g1265.t1, contig89.g1459.t1, contig562.…	Dr08476
OG0000004	contig435.g76.t1, contig222.g1329.t1, contig289.g13.t1, contig207.g501.t1, contig422.g54.t1, contig558.g1243.t1, contig108.g120.t1, contig558.g509.t1, contig585.g86.t1, contig703.g5.t1, contig349.g93.t1, contig330.g895.t1, contig89.g676.t1, contig556.g553.t1, contig1.g1176.t1, contig549.g1173.t1, contig435.g130.t1, contig569.g91.t1, contig306.g64.t1, contig564.g693.t1, contig94.g464.t1, contig67.…	Dr24194
OG0000017	contig2.g586.t1, contig294.g524.t1, contig544.g407.t1, contig558.g1049.t1, contig666.g26.t1, contig554.g2.t1, contig89.g1904.t1, contig569.g785.t1, contig222.g80.t1, contig251.g10.t1, contig547.g281.t1, contig267.g854.t1, contig842.g13.t1, contig554.g573.t1, contig544.g1561.t1, contig920.g10.t1, contig659.g35.t1, contig764.g648.t1, contig378.g36.t1, contig119.g1922.t1, contig108.g336.t1, contig2.…	Dr07108
OG0000023	contig255.g8.t1, contig760.g182.t1, contig673.g17.t1, contig546.g914.t1, contig207.g964.t1, contig94.g1151.t1, contig566.g19.t1	Dr09124
OG0000023	contig206.g157.t1, contig355.g51.t1, contig504.g30.t1, contig691.g1910.t1, contig878.g43.t1, contig557.g321.t1, contig267.g837.t1, contig207.g111.t1, contig267.g752.t1, contig206.g43.t1	Dr25141
OG0000023	contig589.g27.t1	Dr22217, Dr04079, Dr22977, Dr03873
OG0000023	contig287.g21.t1, contig558.g288.t1, contig691.g1724.t1	Dr02759
OG0000023	contig901.g7.t1, contig544.g2051.t1, contig327.g16.t1	Dr04097
OG0000023	contig526.g27.t1	Dr07032, Dr06828, Dr21855, Dr24683, Dr25597, Dr21328
OG0000023	contig544.g2594.t1	Dr23165, Dr19328, Dr08485
OG0000023	contig267.g588.t1	Dr09118, Dr22458, Dr25336
OG0000023	contig425.g46.t1, contig750.g50.t1	Dr24258, Dr25675, Dr25110
OG0000023	contig768.g3.t1, contig550.g158.t1	Dr19291, Dr05769, Dr20614
OG0000023	contig691.g472.t1	Dr00593, Dr25575, Dr20979
OG0000023	contig405.g18.t1, contig454.g7.t1	Dr08466, Dr21336, Dr13008
OG0000023	contig89.g849.t1	Dr05679, Dr22917
OG0000023	contig335.g13.t1	Dr13968, Dr25802, Dr25388
OG0000023	contig410.g15.t1	Dr20140, Dr09082, Dr11690
OG0000023	contig564.g1173.t1	Dr12172, Dr08425, Dr23955, Dr23818, Dr24842, Dr02486
OG0000023	contig669.g15.t1	Dr25922, Dr24542, Dr25170
OG0000023	contig267.g942.t1	Dr24863, Dr19091, Dr08274, Dr19042, Dr00949, Dr03487, Dr07130, Dr08462
OG0000023	contig450.g29.t1	Dr25027, Dr25345, Dr02589, Dr25039
OG0000023	contig180.g14.t1, contig404.g155.t1, contig544.g2337.t1	Dr04747, Dr15386, Dr05499, Dr18453, Dr17093, Dr17247, Dr25247, Dr25294, Dr24010, Dr22914, Dr25578, Dr23594, Dr20565
OG0000023	contig666.g42.t1, contig588.g294.t1	Dr13026, Dr04901
OG0000023	contig294.g426.t1, contig588.g283.t1	Dr16709, Dr24306, Dr01062, Dr25146, Dr25151, Dr19997, Dr18980, Dr25206, Dr25558, Dr24420, Dr25509, Dr25383, Dr16607, Dr25213, Dr03736, Dr07737, Dr04012, Dr11458, Dr07221, Dr25169, Dr01006, Dr24337, Dr24300, Dr25689, Dr25463, Dr15928, Dr25308, Dr12032, Dr20564, Dr25903, Dr11959
OG0000023	contig2.g444.t1, contig78.g40.t1, contig764.g922.t1	Dr19708
OG0000023	contig267.g716.t1	Dr09637, Dr02642, Dr23215, Dr25803
OG0000023	contig267.g926.t1	Dr16721
OG0000023	contig89.g465.t1	Dr18728
OG0000023	contig633.g12.t1, contig319.g8.t1	Dr05487
OG0000023	contig412.g22.t1, contig73.g14.t1, contig564.g1044.t1, contig544.g1473.t1, contig896.g32.t1, contig89.g378.t1, contig427.g25.t1	Dr22211
OG0000023	contig355.g90.t1, contig666.g50.t1	Dr06806
OG0000023	contig871.g14.t1	Dr06859, Dr15552
OG0000023	contig330.g98.t1, contig544.g2251.t1, contig562.g218.t1, contig564.g32.t1	Dr11479, Dr15018
OG0000023	contig307.g39.t1	Dr05446
OG0000023	contig544.g1426.t1, contig372.g28.t1	Dr23213
OG0000023	contig542.g133.t1	Dr14685
OG0000023	contig87.g12.t1, contig558.g52.t1	Dr06557
OG0000023	contig764.g952.t1, contig728.g926.t1, contig585.g429.t1, contig560.g498.t1, contig912.g8.t1, contig337.g13.t1, contig562.g21.t1, contig546.g2483.t1, contig722.g18.t1, contig691.g1961.t1, contig430.g12.t1, contig95.g383.t1, contig572.g190.t1, contig719.g15.t1, contig295.g43.t1, contig557.g605.t1, contig57.g30.t1, contig560.g511.t1, contig554.g512.t1, contig558.g1821.t1, contig662.g31.t1, contig2.g…	Dr22358
OG0000023	contig199.g1089.t1, contig456.g57.t1	Dr14315, Dr17381, Dr05395, Dr23443, Dr20139, Dr00103, Dr21329
OG0000023	contig2.g62.t1	Dr23918, Dr24576
OG0000023	contig765.g25.t1, contig89.g2041.t1	Dr21449, Dr22595
OG0000023	contig560.g333.t1	Dr17350, Dr10962, Dr03488, Dr01999, Dr24928
OG0000031	contig564.g1157.t1	Dr08470, Dr11478, Dr24650, Dr23755
OG0000031	contig585.g433.t1	Dr24575, Dr14768, Dr15381, Dr23951, Dr24077, Dr25474, Dr05737, Dr12506, Dr22158, Dr22156, Dr25036, Dr25382, Dr26048, Dr25533, Dr09885, Dr07858
OG0000031	contig218.g11.t1	Dr25549, Dr01007, Dr11691, Dr23919, Dr23445, Dr21354, Dr05141, Dr24921, Dr15385, Dr15550, Dr05716, Dr09052, Dr01008, Dr19255, Dr15966, Dr10136, Dr04658, Dr04965, Dr19311, Dr14849, Dr04591, Dr25757, Dr04013, Dr25150, Dr08220, Dr25728, Dr22457, Dr25428, Dr25176, Dr25654, Dr12135, Dr06591, Dr19869, Dr00992, Dr19466, Dr03737, Dr14974, Dr00245, Dr06860, Dr02487, Dr12173
OG0000031	contig294.g538.t1	Dr15152, Dr25960, Dr24307, Dr26143, Dr25989, Dr25688, Dr15389, Dr08023, Dr01630, Dr24912, Dr04164, Dr00991, Dr25109, Dr26081, Dr01205, Dr25404, Dr22352, Dr05934, Dr19078, Dr11644, Dr21856, Dr08273, Dr09636, Dr25062, Dr25205, Dr25007, Dr13098, Dr15551, Dr05715, Dr20566, Dr06807, Dr24433, Dr19688, Dr25347, Dr26135, Dr24011, Dr19292, Dr25325, Dr07683, Dr13645, Dr26014, Dr25904, Dr24230, Dr25511, Dr2…
OG0000031	contig89.g245.t1, contig92.g19.t1	Dr00528, Dr19312, Dr24085
OG0000031	contig1.g1052.t1	Dr00805, Dr12202
OG0000031	contig699.g18.t1	Dr04748, Dr14721, Dr24554, Dr24159, Dr25050, Dr21356, Dr08179, Dr23027, Dr12099, Dr25100, Dr24224, Dr09073, Dr15698, Dr06483, Dr17527, Dr14326
OG0000031	contig319.g50.t1	Dr10311, Dr05544, Dr24755, Dr07695, Dr08484, Dr25025, Dr13219, Dr22210, Dr25337, Dr16609, Dr14791, Dr15919, Dr06514, Dr05714, Dr08465, Dr23176, Dr03861, Dr00059, Dr16606, Dr20068, Dr24975, Dr25042, Dr17721, Dr22474, Dr00516, Dr07623, Dr19696
OG0000031	contig2.g778.t1	Dr23868, Dr00202, Dr23990, Dr24491, Dr22142, Dr11390, Dr23450, Dr15189, Dr21450, Dr18842, Dr26057, Dr25452, Dr06606, Dr25293, Dr02510, Dr03042, Dr07131, Dr04205, Dr05960, Dr00594, Dr24697
OG0000049	contig294.g540.t1	Dr05382
OG0000049	contig330.g334.t1, contig567.g632.t1	Dr03774, Dr22725, Dr25808, Dr15668, Dr10137, Dr07636, Dr25884, Dr18978, Dr15380, Dr24684, Dr07638, Dr20810, Dr26095, Dr15927, Dr25820, Dr25830, Dr02485, Dr26106, Dr00201, Dr15688, Dr12645
OG0000049	contig569.g674.t1	Dr01644, Dr14815, Dr24413, Dr25295, Dr13643, Dr22359, Dr24419, Dr21853, Dr07693, Dr12070, Dr25171, Dr06694, Dr25943, Dr04737, Dr07242, Dr12123, Dr12274, Dr13010, Dr15918, Dr00981
OG0000049	contig691.g494.t1	Dr22084, Dr04556
OG0000049	contig89.g368.t1, contig97.g84.t1	Dr22123, Dr21201, Dr06528, Dr06972, Dr26066, Dr25315, Dr25839, Dr15351, Dr26044, Dr02850, Dr26022
OG0000049	contig95.g781.t1	Dr24811, Dr20988, Dr13154, Dr06120, Dr12536, Dr06732, Dr08547, Dr08130, Dr12879, Dr20615, Dr21447, Dr24432, Dr21908, Dr04481, Dr13623, Dr25204, Dr12651, Dr03874, Dr09145
OG0000049	contig236.g8.t1	Dr26045, Dr25063
OG0000049	contig558.g1895.t1	Dr15378
OG0000049	contig80.g86.t1	Dr05423, Dr00253, Dr19293, Dr18895, Dr23819, Dr04903, Dr19313, Dr26024, Dr10881, Dr07935, Dr11490, Dr14287, Dr01273, Dr06638, Dr12637, Dr12535, Dr22126, Dr08180, Dr17567, Dr10722, Dr11645, Dr05559, Dr04096, Dr09592, Dr12100, Dr21006, Dr06648, Dr10427, Dr13009, Dr18777, Dr06973, Dr00845, Dr16188, Dr12526, Dr07899, Dr25532, Dr23028, Dr21964, Dr13547, Dr24451
OG0000058	contig151.g4.t1	Dr03976, Dr22367
OG0000058	contig3.g665.t1, contig376.g3.t1, contig383.g2.t1, contig160.g15.t1, contig418.g51.t1, contig456.g56.t1, contig714.g11.t1, contig627.g63.t1, contig558.g281.t1, contig657.g70.t1, contig627.g116.t1	Dr25361
OG0000058	contig421.g557.t1, contig857.g36.t1, contig554.g603.t1, contig764.g321.t1, contig27.g46.t1, contig390.g39.t1, contig390.g134.t1, contig518.g19.t1, contig376.g1.t1, contig546.g3106.t1	Dr02744
OG0000058	contig627.g32.t1	Dr24449
OG0000058	contig119.g26.t1, contig678.g261.t2, contig760.g16.t1, contig825.g28.t1, contig390.g102.t1, contig546.g902.t1, contig267.g92.t1, contig458.g16.t1, contig546.g901.t1, contig119.g75.t1, contig699.g61.t1, contig395.g51.t1, contig442.g14.t1, contig750.g119.t1, contig119.g76.t1, contig95.g879.t1, contig685.g23.t1, contig199.g1627.t1, contig678.g261.t1, contig657.g71.t1, contig776.g6.t1, contig621.g10.…	Dr05183, Dr25290, Dr25435, Dr09771, Dr24938, Dr24597, Dr03798, Dr08065, Dr08458, Dr23724
OG0000058	contig559.g189.t1, contig544.g2168.t1, contig160.g13.t1, contig626.g1.t1, contig89.g2350.t1, contig119.g327.t1, contig552.g107.t1, contig373.g27.t1, contig546.g3085.t1, contig401.g1.t1, contig187.g50.t1, contig294.g233.t1, contig790.g25.t1, contig564.g1446.t1, contig327.g1.t1, contig766.g53.t1, contig767.g22.t1, contig546.g1018.t1, contig160.g14.t1, contig738.g27.t1, contig554.g604.t1, contig764.…	Dr24528
OG0000059	contig199.g719.t1, contig217.g47.t1, contig364.g551.t1, contig558.g549.t1, contig1.g1791.t1, contig567.g533.t1, contig728.g232.t1, contig207.g1157.t1, contig200.g199.t1, contig203.g7.t1, contig558.g982.t1, contig705.g660.t1, contig581.g85.t1, contig1.g1300.t1, contig158.g143.t1, contig342.g44.t1, contig1.g1569.t1, contig108.g80.t1, contig364.g435.t1, contig567.g593.t1, contig362.g35.t1, contig200…	Dr24089
OG0000059	contig348.g54.t1, contig216.g174.t1, contig564.g585.t1, contig298.g8.t1, contig156.g489.t1, contig544.g829.t1, contig544.g1062.t1, contig93.g200.t1, contig294.g896.t1, contig309.g19.t1, contig547.g170.t1, contig544.g324.t1, contig1.g1871.t1, contig330.g841.t1, contig207.g1264.t1, contig546.g923.t1, contig562.g55.t1, contig43.g87.t1, contig1.g916.t1, contig557.g221.t1, contig557.g284.t1, contig546…	Dr23038
OG0000063	contig89.g2392.t1	Dr09693
OG0000063	contig546.g2069.t1, contig82.g66.t1	Dr05799
OG0000063	contig95.g497.t1	Dr06508
OG0000063	contig707.g6.t1, contig706.g17.t1	Dr24251, Dr07691
OG0000063	contig705.g945.t1, contig706.g18.t1, contig707.g7.t1	Dr07687, Dr07689
OG0000063	contig691.g144.t1	Dr17799, Dr11779
OG0000063	contig572.g115.t1, contig172.g1.t1, contig572.g114.t1	Dr15397, Dr15398
OG0000063	contig23.g30.t1, contig544.g2733.t1	Dr15400
OG0000063	contig572.g96.t1, contig572.g102.t1	Dr15401, Dr15879, Dr15874, Dr15403
OG0000063	contig544.g2629.t1	Dr05441
OG0000063	contig572.g68.t1	Dr15421, Dr15422, Dr15428, Dr15417, Dr15426
OG0000063	contig546.g276.t1	Dr06163
OG0000063	contig16.g32.t1, contig1.g558.t1	Dr00847
OG0000063	contig1.g560.t1	Dr00854
OG0000063	contig1.g542.t1, contig16.g15.t1	Dr00835, Dr00840
OG0000063	contig1.g538.t1, contig1.g540.t1, contig16.g14.t1, contig16.g13.t1	Dr00832, Dr00829, Dr00831, Dr00827
OG0000063	contig16.g18.t1	Dr00834
OG0000064	contig189.g10.t1, contig705.g1106.t1	Dr17586
OG0000064	contig222.g187.t1	Dr13249
OG0000065	contig2.g247.t1, contig556.g666.t1, contig156.g164.t1, contig852.g70.t1, contig544.g260.t1, contig489.g41.t1, contig89.g1046.t1, contig191.g479.t1, contig207.g1011.t1, contig1.g1376.t1, contig547.g450.t1, contig93.g169.t1, contig119.g848.t1, contig705.g95.t1, contig728.g403.t1, contig659.g21.t1, contig671.g93.t1, contig89.g1489.t1, contig111.g84.t1, contig89.g1297.t1, contig360.g31.t1, contig104.…	Dr01701
OG0000074	contig857.g17.t1, contig421.g575.t1	Dr20125
OG0000074	contig199.g1621.t1	Dr12721
OG0000074	contig41.g36.t1, contig544.g31.t1	Dr22081, Dr21023, Dr22078
OG0000074	contig267.g109.t1, contig282.g49.t1	Dr04281, Dr04277, Dr04279
OG0000074	contig281.g32.t1, contig267.g52.t1	Dr20779
OG0000074	contig626.g3.t1, contig627.g1.t1	Dr10923
OG0000074	contig267.g53.t1, contig281.g33.t1	Dr20778
OG0000074	contig267.g51.t1, contig281.g31.t1	Dr20780
OG0000074	contig281.g29.t1, contig267.g49.t1	Dr20781
OG0000074	contig282.g48.t1, contig267.g108.t1	Dr04283
OG0000074	contig282.g42.t1, contig267.g102.t1	Dr04278, Dr04276, Dr04280, Dr04622
OG0000074	contig544.g2167.t1	Dr10922, Dr10921
OG0000077	contig199.g1450.t1	Dr12826
OG0000077	contig631.g8.t1, contig544.g1643.t1	Dr06765
OG0000077	contig794.g16.t1, contig330.g147.t1	Dr02813
OG0000077	contig764.g588.t1, contig546.g709.t1, contig765.g12.t1	Dr01592
OG0000077	contig1.g62.t1	Dr16474
OG0000077	contig330.g148.t1	Dr22133
OG0000077	contig390.g216.t1	Dr22034, Dr16204
OG0000077	contig2.g685.t1	Dr00482
OG0000077	contig699.g86.t1, contig691.g539.t1	Dr17066, Dr05339
OG0000080	contig150.g21.t1, contig691.g371.t1, contig150.g23.t1, contig691.g373.t1, contig150.g32.t1, contig150.g25.t1, contig691.g376.t1, contig691.g382.t1, contig150.g29.t1, contig691.g379.t1	Dr05233, Dr05246, Dr05257, Dr05255
OG0000080	contig691.g374.t1	Dr05231
OG0000080	contig572.g245.t1	Dr05587
OG0000080	contig180.g2.t1, contig572.g243.t1	Dr05586
OG0000080	contig572.g247.t1	Dr05584
OG0000080	contig572.g244.t1, contig180.g1.t1	Dr05589
OG0000080	contig691.g370.t1	Dr05230
OG0000080	contig150.g26.t1, contig691.g377.t1, contig691.g372.t1, contig150.g22.t1, contig691.g380.t1, contig150.g30.t1	Dr05237, Dr05247
OG0000080	contig150.g24.t1, contig691.g375.t1	Dr05245, Dr05249, Dr05240, Dr05256, Dr05259
OG0000080	contig150.g42.t1, contig691.g394.t1	Dr05258, Dr05262
OG0000082	contig558.g706.t1, contig93.g224.t1, contig1.g1900.t1, contig546.g1984.t1, contig100.g42.t1, contig89.g584.t1, contig549.g1202.t1, contig733.g15.t1, contig743.g13.t1, contig297.g10.t1, contig119.g1125.t1, contig556.g637.t1, contig156.g119.t1, contig364.g390.t1, contig364.g240.t1, contig89.g565.t1, contig672.g36.t1, contig691.g1076.t1, contig119.g857.t1, contig689.g5.t1, contig303.g149.t1, contig8…	Dr24784
OG0000102	contig691.g930.t1, contig191.g165.t1, contig591.g55.t1, contig546.g2210.t1, contig562.g214.t1, contig222.g1592.t1, contig119.g1441.t1, contig491.g26.t1, contig84.g3.t1, contig558.g114.t1, contig88.g20.t1, contig479.g25.t1, contig580.g122.t1, contig691.g707.t1, contig474.g22.t1, contig474.g24.t1, contig474.g25.t1, contig206.g295.t1, contig432.g41.t1, contig691.g1826.t1, contig844.g18.t1, contig149…	Dr18392
OG0000104	contig4.g53.t1	Dr19542
OG0000104	contig547.g161.t1	Dr18867, Dr21369, Dr19977, Dr16809, Dr25768, Dr25268, Dr23573, Dr22943, Dr19278, Dr23513, Dr03999, Dr17682, Dr17959, Dr24235
OG0000104	contig94.g473.t1	Dr22266, Dr22170, Dr25867, Dr21795, Dr25817, Dr25736, Dr20547, Dr18977, Dr22839
OG0000104	contig348.g20.t1	Dr16790, Dr11553, Dr23185
OG0000104	contig691.g1324.t1	Dr18500, Dr21147, Dr25424, Dr18508, Dr21488, Dr21497, Dr18711, Dr13720, Dr04004
OG0000119	contig877.g9.t1, contig358.g9.t1, contig267.g502.t1, contig691.g1846.t1, contig705.g57.t1, contig189.g13.t1, contig719.g98.t1, contig209.g46.t1, contig566.g48.t1, contig355.g96.t1, contig267.g883.t1, contig546.g2713.t1, contig580.g141.t1, contig267.g445.t1, contig564.g20.t1, contig691.g1835.t1, contig564.g19.t1, contig267.g873.t1, contig199.g1179.t1, contig562.g442.t1, contig764.g1158.t1, contig1…	Dr21944
OG0000120	contig570.g524.t1, contig222.g603.t1, contig294.g1163.t1, contig569.g350.t1, contig259.g22.t1, contig766.g33.t1, contig207.g1230.t1, contig402.g93.t1, contig544.g2785.t1, contig20.g32.t1, contig705.g271.t1, contig544.g1165.t1, contig86.g9.t1, contig557.g501.t1, contig544.g1125.t1, contig222.g530.t1, contig567.g71.t1, contig547.g65.t1, contig764.g244.t1, contig705.g259.t1, contig65.g50.t1, contig8…	Dr00908
OG0000123	contig95.g955.t1	Dr14369
OG0000123	contig119.g174.t1	Dr03845, Dr02883
OG0000123	contig119.g176.t1, contig119.g1692.t1, contig119.g175.t1	Dr24291, Dr02903, Dr24041, Dr24039, Dr03856
OG0000123	contig119.g197.t1	Dr02884, Dr03853, Dr02876, Dr24044, Dr03854, Dr24292, Dr02902, Dr03858, Dr02906, Dr02882, Dr11010, Dr03838, Dr03855, Dr03840, Dr03852, Dr03850, Dr02879, Dr02878, Dr02880
OG0000123	contig367.g12.t1	Dr06548
OG0000127	contig920.g289.t1, contig569.g821.t1, contig797.g4.t1, contig579.g11.t1, contig176.g59.t1, contig560.g527.t1, contig572.g179.t1, contig89.g80.t1, contig728.g509.t1, contig222.g346.t1, contig718.g10.t1, contig825.g24.t1, contig705.g666.t1, contig546.g1187.t1, contig648.g8.t1, contig704.g6.t1, contig544.g1432.t1, contig585.g603.t1, contig556.g155.t1, contig367.g13.t1, contig691.g1695.t1, contig546.…	Dr15685
OG0000127	contig764.g782.t1, contig546.g815.t1, contig554.g756.t1, contig157.g21.t1, contig330.g229.t1, contig427.g19.t1, contig418.g502.t1, contig491.g24.t1, contig222.g1590.t1, contig572.g210.t1	Dr06788, Dr04716
OG0000127	contig562.g19.t1, contig544.g1357.t1	Dr19976
OG0000132	contig595.g47.t1	Dr06056
OG0000132	contig558.g236.t1	Dr17503
OG0000132	contig359.g19.t1, contig267.g262.t1	Dr10577
OG0000132	contig267.g258.t1	Dr10574
OG0000132	contig267.g259.t1, contig359.g10.t1	Dr10571
OG0000132	contig359.g7.t1, contig359.g6.t1	Dr10570, Dr10572
OG0000132	contig267.g261.t1, contig359.g18.t1	Dr10576
OG0000132	contig359.g16.t1, contig267.g269.t1, contig359.g21.t1, contig267.g263.t1, contig267.g260.t1	Dr10575
OG0000132	contig595.g46.t1	Dr17500, Dr17505, Dr17504, Dr17501
OG0000132	contig472.g15.t1, contig199.g1338.t1	Dr09211
OG0000132	contig446.g8.t1	Dr24329
OG0000139	contig364.g214.t1, contig364.g200.t1	Dr18799
OG0000139	contig242.g13.t1	Dr23366
OG0000139	contig435.g119.t1, contig569.g81.t1	Dr22031
OG0000139	contig93.g258.t1	Dr24477
OG0000139	contig222.g811.t1, contig731.g13.t1, contig119.g1037.t1	Dr24189, Dr21565, Dr24148, Dr21210, Dr19710, Dr25951
OG0000139	contig364.g199.t1, contig364.g197.t1, contig207.g478.t1, contig155.g66.t1	Dr22370, Dr23809, Dr23714
OG0000139	contig294.g642.t1, contig320.g2.t1, contig549.g1283.t1, contig46.g12.t1, contig297.g40.t1, contig84.g6.t1, contig330.g691.t1, contig330.g656.t1, contig12.g46.t1, contig128.g29.t1, contig119.g1220.t1, contig404.g45.t1, contig80.g29.t1, contig704.g280.t1, contig89.g879.t1, contig489.g44.t1, contig239.g24.t1, contig227.g51.t1, contig728.g349.t1, contig119.g943.t1, contig100.g50.t1, contig306.g80.t1,…	Dr19325
OG0000142	contig1.g471.t1, contig13.g21.t1, contig1.g473.t1	Dr00779
OG0000142	contig1.g478.t1, contig13.g14.t1	Dr18616, Dr18614, Dr00778
OG0000145	contig714.g22.t1, contig554.g114.t1, contig715.g3.t1	Dr06957
OG0000145	contig546.g171.t1	Dr10049
OG0000145	contig764.g812.t1	Dr17172
OG0000145	contig764.g1028.t1, contig266.g9.t1, contig268.g2.t1	Dr06951, Dr13133
OG0000145	contig546.g329.t1	Dr06214
OG0000145	contig822.g11.t1, contig390.g459.t1	Dr09307
OG0000145	contig288.g10.t1, contig267.g168.t1	Dr07996
OG0000145	contig549.g212.t1	Dr07849
OG0000147	contig457.g290.t1	Dr01853
OG0000147	contig119.g341.t1, contig521.g36.t1	Dr02731
OG0000147	contig758.g38.t1, contig119.g333.t1, contig758.g41.t1, contig119.g331.t1, contig119.g339.t1, contig758.g32.t1, contig758.g30.t1, contig119.g335.t1, contig758.g46.t1, contig119.g325.t1	Dr02728, Dr02735, Dr02730, Dr02727, Dr18739
OG0000147	contig119.g332.t1, contig758.g31.t1, contig119.g342.t1	Dr02729
OG0000147	contig758.g42.t1, contig119.g330.t1, contig758.g34.t1	Dr02736
OG0000147	contig758.g48.t1, contig119.g323.t1	Dr02737
OG0000147	contig457.g218.t1	Dr01787
OG0000147	contig457.g220.t1	Dr01790, Dr01789
OG0000147	contig119.g318.t1	Dr24355, Dr23463, Dr02755, Dr02750, Dr02749, Dr23464, Dr02747, Dr02752
OG0000150	contig72.g41.t1, contig557.g1024.t1	Dr01479
OG0000150	contig557.g1029.t1, contig72.g35.t1, contig557.g1030.t1, contig72.g34.t1	Dr01487
OG0000150	contig557.g1157.t1, contig646.g48.t1	Dr04506, Dr04505, Dr19788, Dr19793, Dr19792, Dr19791, Dr19785
OG0000157	contig705.g1342.t1, contig705.g1341.t1	Dr14246
OG0000157	contig2.g775.t1, contig604.g47.t1	Dr00423
OG0000157	contig630.g24.t1, contig544.g2097.t1	Dr02396, Dr10885
OG0000157	contig227.g65.t1, contig222.g508.t1	Dr00106
OG0000157	contig199.g1544.t1	Dr12761
OG0000157	contig421.g479.t1	Dr21264
OG0000157	contig622.g10.t1, contig546.g3207.t1	Dr07225
OG0000157	contig572.g378.t1	Dr05549
OG0000158	contig679.g14.t1, contig678.g365.t1	Dr04066
OG0000158	contig552.g423.t1	Dr14484, Dr14111, Dr03553, Dr03263, Dr17303, Dr03385
OG0000159	contig390.g214.t1	Dr16202, Dr22036
OG0000159	contig150.g34.t1	Dr05254
OG0000159	contig691.g387.t1, contig150.g33.t1	Dr05252
OG0000159	contig562.g120.t1, contig245.g106.t1	Dr13581
OG0000159	contig245.g14.t1, contig561.g38.t1, contig562.g14.t1	Dr13618, Dr13584, Dr09044, Dr22604, Dr22605, Dr13583, Dr23933, Dr25284, Dr21286, Dr12494
OG0000160	contig267.g538.t1, contig705.g954.t1, contig418.g408.t1, contig330.g108.t1, contig88.g16.t1, contig558.g122.t1, contig558.g66.t1, contig544.g958.t1, contig87.g30.t1, contig558.g67.t1, contig544.g2285.t1, contig207.g830.t1, contig728.g638.t1, contig89.g1557.t1, contig94.g1300.t1, contig207.g684.t1, contig728.g783.t1, contig705.g727.t1, contig544.g2646.t1, contig581.g2.t1, contig168.g22.t1, contig5…	Dr13708
OG0000170	contig565.g251.t1, contig721.g2.t1	Dr14778
OG0000170	contig722.g2.t1, contig565.g250.t1, contig721.g3.t1, contig565.g256.t1	Dr14777
OG0000170	contig396.g20.t1, contig3.g248.t1, contig3.g243.t1, contig3.g247.t1, contig396.g16.t1, contig3.g242.t1, contig396.g19.t1	Dr26163
OG0000176	contig201.g3.t1, contig211.g10.t1, contig402.g12.t1, contig207.g880.t1, contig404.g97.t1, contig421.g594.t1, contig544.g878.t1, contig544.g882.t1, contig207.g211.t1, contig581.g53.t1, contig95.g432.t1, contig404.g168.t1, contig289.g37.t1, contig207.g605.t1, contig207.g775.t1, contig560.g1307.t1, contig182.g50.t1, contig207.g954.t1, contig554.g690.t1, contig705.g603.t1, contig544.g569.t1, contig58…	Dr25262
OG0000180	contig89.g2074.t1	Dr11109
OG0000180	contig553.g132.t1	Dr03507
OG0000180	contig190.g13.t1, contig572.g322.t1	Dr05557
OG0000180	contig549.g1233.t1	Dr09555
OG0000180	contig119.g128.t1	Dr10951
OG0000180	contig483.g16.t1	Dr03345
OG0000180	contig533.g30.t1, contig557.g1186.t1	Dr19808
OG0000184	contig604.g78.t1, contig2.g744.t1	Dr00445, Dr18729, Dr25353
OG0000184	contig1.g1390.t1	Dr00212
OG0000185	contig896.g2.t1	Dr16337
OG0000185	contig119.g227.t1	Dr02863
OG0000185	contig457.g305.t1	Dr01864
OG0000185	contig95.g911.t1	Dr14406
OG0000185	contig374.g16.t1, contig764.g726.t1	Dr17212
OG0000185	contig390.g451.t1, contig822.g4.t1	Dr09301
OG0000185	contig276.g6.t1, contig546.g335.t1	Dr06219
OG0000186	contig88.g31.t1, contig558.g104.t1	Dr02653
OG0000186	contig691.g1698.t1, contig207.g75.t1	Dr05438
OG0000186	contig421.g90.t1, contig440.g17.t1	Dr12656, Dr20618, Dr25626, Dr07627, Dr12267, Dr04134, Dr01650
OG0000186	contig1.g2047.t1	Dr11012
OG0000186	contig581.g14.t1, contig705.g714.t1, contig686.g34.t1, contig119.g755.t1, contig464.g20.t1, contig176.g61.t1	Dr06813
OG0000186	contig704.g25.t1	Dr11600
OG0000186	contig544.g1411.t1, contig207.g159.t1, contig218.g132.t1, contig220.g1.t1	Dr05577
OG0000186	contig119.g754.t1, contig218.g117.t1, contig71.g1.t1, contig546.g1279.t1, contig119.g482.t1	Dr00980
OG0000186	contig546.g2068.t1	Dr10782, Dr08105, Dr13632
OG0000186	contig199.g921.t1, contig204.g20.t1	Dr04559, Dr06676
OG0000190	contig896.g28.t1	Dr16352
OG0000190	contig438.g6.t1, contig438.g7.t1, contig418.g118.t1, contig418.g114.t1, contig418.g117.t1, contig418.g120.t1	Dr15301, Dr08498, Dr24714, Dr24713, Dr15300, Dr22962, Dr24084, Dr20610, Dr03064, Dr22968, Dr03067, Dr03066, Dr03065, Dr22969, Dr03063, Dr20609, Dr22971, Dr00978, Dr03061, Dr03062, Dr24083, Dr22963, Dr22970, Dr00979
OG0000192	contig556.g88.t1, contig207.g1216.t1, contig207.g1214.t1, contig94.g675.t1, contig544.g159.t1, contig703.g49.t1, contig28.g69.t1, contig28.g66.t1, contig728.g46.t1, contig216.g131.t1, contig134.g10.t1, contig119.g1456.t1, contig294.g865.t1, contig407.g42.t1, contig576.g204.t1, contig576.g227.t1, contig546.g1974.t1, contig558.g811.t1, contig581.g104.t1, contig347.g87.t1, contig119.g900.t1, contig6…	Dr24125
OG0000194	contig549.g874.t1, contig728.g135.t1, contig93.g14.t1, contig558.g463.t1, contig309.g43.t1, contig302.g6.t1, contig564.g1071.t1, contig560.g891.t1, contig422.g17.t1, contig119.g1210.t1, contig128.g19.t1, contig207.g666.t1, contig557.g97.t1, contig156.g244.t1, contig89.g1305.t1, contig111.g75.t1, contig94.g637.t1, contig93.g280.t1, contig558.g744.t1, contig408.g30.t1, contig89.g890.t1, contig364.g…	Dr18897
OG0000196	contig546.g3079.t1	Dr08866
OG0000196	contig194.g71.t1, contig554.g662.t1	Dr04588
OG0000196	contig705.g1043.t1	Dr11523
OG0000196	contig691.g246.t1	Dr11695
OG0000196	contig750.g162.t1, contig259.g15.t1	Dr19003
OG0000196	contig418.g244.t1	Dr16568
OG0000197	contig421.g280.t1, contig446.g13.t1, contig199.g1394.t1	Dr19923
OG0000197	contig145.g5.t1, contig920.g239.t1	Dr02437
OG0000197	contig544.g1993.t1	Dr21070
OG0000197	contig96.g2.t1	Dr14351
OG0000197	contig722.g11.t1, contig565.g242.t1, contig721.g12.t1	Dr14786
OG0000198	contig546.g461.t1, contig279.g29.t1	Dr06312
OG0000198	contig554.g787.t1	Dr04629
OG0000198	contig595.g90.t1, contig471.g4.t1	Dr06013, Dr02302, Dr06652, Dr06653, Dr06654, Dr06021
OG0000198	contig471.g13.t1, contig595.g106.t1, contig595.g98.t1, contig595.g93.t1, contig471.g8.t1	Dr06650, Dr06007, Dr06009
OG0000198	contig471.g12.t1	Dr06019, Dr06651
OG0000198	contig595.g94.t1, contig471.g9.t1, contig595.g97.t1	Dr06008
OG0000201	contig2.g687.t1	Dr00480
OG0000201	contig691.g541.t1, contig699.g84.t1	Dr05341
OG0000201	contig330.g226.t1, contig340.g32.t1	Dr15921
OG0000201	contig546.g980.t1	Dr04475
OG0000201	contig570.g217.t1	Dr08662
OG0000201	contig89.g1577.t1	Dr01111
OG0000209	contig585.g555.t1	Dr10754
OG0000209	contig875.g16.t1, contig507.g50.t1, contig267.g705.t1, contig4.g31.t1, contig267.g1006.t1, contig876.g4.t1, contig349.g48.t1, contig330.g934.t1, contig504.g31.t1, contig267.g1098.t1, contig212.g20.t1, contig495.g35.t1, contig780.g9.t1, contig19.g18.t1, contig207.g273.t1, contig544.g1467.t1	Dr24736
OG0000209	contig544.g2200.t1, contig94.g77.t1, contig267.g927.t1, contig901.g8.t1, contig546.g2633.t1, contig1.g2023.t1, contig544.g2471.t1, contig544.g2199.t1, contig56.g58.t1, contig585.g670.t1, contig547.g70.t1, contig267.g890.t1, contig2.g44.t1, contig207.g950.t1, contig558.g1648.t1, contig89.g1397.t1, contig560.g1261.t1, contig267.g709.t1, contig104.g187.t1, contig567.g154.t1, contig542.g202.t1, conti…	Dr09620
OG0000211	contig553.g328.t1, contig553.g329.t1	Dr21064, Dr03644, Dr24310, Dr21065
OG0000211	contig89.g2365.t1	Dr09669
OG0000211	contig89.g2364.t1	Dr25003, Dr09667, Dr09668, Dr14438
OG0000212	contig1.g1382.t1, contig199.g716.t1, contig549.g624.t1, contig546.g1835.t1, contig704.g290.t1, contig104.g59.t1, contig364.g533.t1, contig546.g1796.t1, contig549.g840.t1, contig45.g84.t1, contig774.g26.t1, contig142.g29.t1, contig228.g102.t1, contig564.g775.t1, contig142.g49.t1, contig1.g1909.t1, contig558.g737.t1, contig156.g375.t1, contig435.g15.t1, contig567.g511.t1, contig705.g495.t1, contig5…	Dr07113
OG0000220	contig119.g1947.t1	Dr14671
OG0000220	contig119.g1932.t1, contig119.g1928.t1, contig119.g1943.t1	Dr14666
OG0000220	contig119.g1944.t1	Dr14669, Dr14640, Dr14636, Dr14638, Dr14668, Dr14670, Dr14637, Dr14667, Dr14641, Dr14635, Dr16787, Dr14634
OG0000221	contig890.g18.t1, contig562.g613.t1	Dr13659
OG0000221	contig294.g84.t1	Dr16943
OG0000221	contig643.g18.t1, contig552.g15.t1	Dr07445
OG0000221	contig283.g4.t1, contig546.g521.t1	Dr06357
OG0000222	contig230.g25.t1, contig222.g669.t1, contig27.g59.t1, contig546.g3345.t1	Dr09521
OG0000222	contig646.g9.t1, contig557.g1121.t1	Dr01562
OG0000222	contig557.g1123.t1	Dr01563
OG0000222	contig764.g502.t1	Dr10242
OG0000222	contig390.g62.t1, contig401.g21.t1	Dr15459
OG0000222	contig390.g58.t1	Dr15460, Dr15458
OG0000222	contig390.g60.t1, contig401.g19.t1	Dr09549
OG0000223	contig558.g14.t1	Dr22019, Dr18372, Dr22420, Dr22025, Dr22427, Dr08244, Dr22024, Dr18371, Dr18418, Dr18415, Dr07791, Dr22023, Dr18367, Dr24257, Dr24360, Dr15002
OG0000223	contig558.g15.t1	Dr18376, Dr18377
OG0000227	contig457.g101.t1	Dr01720
OG0000227	contig1.g534.t1, contig16.g5.t1	Dr00823
OG0000227	contig89.g2450.t1	Dr19513
OG0000227	contig89.g1940.t1	Dr11205
OG0000227	contig553.g391.t1, contig879.g17.t1	Dr03684
OG0000227	contig542.g161.t1	Dr07100, Dr07123
OG0000227	contig542.g158.t1	Dr03687
OG0000227	contig691.g1173.t1	Dr02497
OG0000228	contig3.g239.t1, contig396.g12.t1, contig721.g5.t1, contig722.g4.t1, contig565.g249.t1	Dr14781
OG0000228	contig119.g321.t1	Dr19427
OG0000234	contig390.g141.t1	Dr15506
OG0000234	contig546.g828.t1	Dr20421
OG0000234	contig570.g34.t1	Dr08565
OG0000234	contig457.g373.t1	Dr01942
OG0000234	contig458.g10.t1	Dr15856, Dr24743, Dr10677, Dr10090, Dr00626, Dr06561
OG0000234	contig96.g28.t1	Dr14333
OG0000235	contig714.g21.t1, contig715.g2.t1, contig554.g115.t1	Dr06958
OG0000235	contig546.g174.t1	Dr10052
OG0000235	contig764.g1029.t1, contig268.g3.t1, contig266.g8.t1	Dr13132
OG0000235	contig89.g189.t1	Dr11396
OG0000235	contig764.g589.t1	Dr04210
OG0000235	contig557.g976.t1, contig69.g7.t1	Dr01448
OG0000236	contig554.g300.t1, contig178.g12.t1, contig178.g14.t1, contig178.g13.t1	Dr05068
OG0000236	contig390.g192.t1	Dr15549, Dr15547
OG0000236	contig398.g3.t1	Dr22057, Dr22055, Dr15548, Dr22056, Dr22058
OG0000236	contig390.g196.t1	Dr22053
OG0000237	contig620.g19.t1	Dr17358
OG0000237	contig267.g98.t1	Dr02448, Dr00108, Dr25496, Dr15592, Dr25591
OG0000237	contig764.g431.t1	Dr08533, Dr03836
OG0000237	contig564.g1039.t1	Dr24463
OG0000237	contig176.g42.t1, contig567.g35.t1, contig558.g127.t1, contig554.g527.t1, contig207.g1064.t1, contig812.g6.t1, contig119.g196.t1, contig811.g31.t1, contig570.g17.t1, contig95.g27.t1, contig2.g85.t1, contig759.g19.t1, contig557.g448.t1	Dr06889, Dr01342
OG0000237	contig705.g79.t1, contig558.g2015.t1	Dr24256
OG0000237	contig495.g34.t1, contig222.g1620.t1	Dr10366, Dr25849
OG0000237	contig549.g1492.t1	Dr02703
OG0000237	contig193.g32.t1, contig564.g82.t1	Dr14995
OG0000238	contig2.g380.t1	Dr00614
OG0000238	contig2.g330.t1	Dr06113
OG0000238	contig294.g237.t1	Dr23678, Dr04766, Dr10370, Dr16863, Dr16934, Dr04650
OG0000238	contig294.g241.t1, contig294.g246.t1	Dr10364
OG0000238	contig790.g21.t1, contig294.g248.t1, contig294.g245.t1, contig294.g236.t1, contig294.g197.t1, contig790.g23.t1, contig294.g234.t1, contig294.g243.t1, contig294.g196.t1	Dr00986
OG0000238	contig294.g193.t1	Dr21135, Dr21132, Dr21134, Dr21133, Dr21136
OG0000238	contig60.g39.t1	Dr00130, Dr16861, Dr23676, Dr06256, Dr23675, Dr23130, Dr23126, Dr23127, Dr23131, Dr16860, Dr25177, Dr16926, Dr23677, Dr16929, Dr16932, Dr16925, Dr23129, Dr16862
OG0000240	contig705.g1340.t1	Dr12764
OG0000240	contig695.g22.t1	Dr19017
OG0000241	contig560.g155.t1	Dr14565
OG0000241	contig483.g57.t1, contig552.g324.t1	Dr03304
OG0000241	contig868.g53.t1	Dr17329
OG0000241	contig549.g177.t1	Dr07874
OG0000241	contig89.g72.t1, contig904.g23.t1	Dr05937
OG0000241	contig705.g779.t1, contig792.g31.t1	Dr02509
OG0000244	contig550.g113.t1	Dr13697, Dr11471
OG0000244	contig550.g118.t1	Dr04819
OG0000244	contig550.g119.t1	Dr04817
OG0000244	contig390.g392.t1	Dr09269
OG0000245	contig330.g233.t1, contig344.g2.t1	Dr15930
OG0000245	contig467.g17.t1	Dr04321
OG0000245	contig678.g643.t1, contig746.g14.t1, contig592.g21.t1, contig467.g14.t1	Dr17461
OG0000245	contig1.g305.t1	Dr00707
OG0000245	contig313.g5.t1, contig94.g20.t1	Dr08789
OG0000250	contig222.g255.t1	Dr13301
OG0000250	contig267.g272.t1, contig359.g30.t1, contig267.g331.t1	Dr10634
OG0000254	contig544.g140.t1, contig585.g318.t1, contig546.g1660.t1, contig75.g46.t1, contig94.g770.t1, contig544.g1135.t1, contig134.g13.t1, contig549.g370.t1, contig409.g16.t1, contig435.g202.t1, contig207.g1239.t1, contig207.g649.t1, contig218.g120.t1, contig659.g45.t1, contig558.g1453.t1, contig207.g256.t1, contig728.g1.t1, contig691.g1602.t1, contig222.g1413.t1, contig239.g12.t1, contig224.g10.t1, cont…	Dr23043
OG0000255	contig23.g34.t1, contig544.g2735.t1, contig569.g766.t1, contig569.g201.t1, contig435.g248.t1, contig580.g195.t1, contig697.g17.t2, contig697.g17.t1, contig227.g59.t1, contig89.g194.t1, contig191.g306.t1, contig544.g102.t1, contig728.g503.t1, contig206.g347.t1, contig588.g182.t1, contig143.g12.t1, contig717.g12.t1, contig7.g8.t1, contig507.g56.t1, contig832.g6.t1, contig404.g68.t1, contig267.g678.…	Dr03956
OG0000259	contig552.g309.t1	Dr03294
OG0000259	contig904.g4.t1	Dr05929
OG0000259	contig378.g35.t1, contig764.g647.t1	Dr01607, Dr26148, Dr26156
OG0000259	contig691.g1981.t1, contig725.g4.t1	Dr15348
OG0000259	contig124.g16.t1, contig119.g518.t1	Dr02606
OG0000266	contig421.g152.t1	Dr13477
OG0000267	contig119.g743.t1	Dr03893
OG0000267	contig686.g20.t1	Dr25033
OG0000267	contig119.g742.t1, contig686.g19.t1	Dr03892
OG0000268	contig550.g106.t1	Dr04825, Dr04836, Dr04834, Dr04839
OG0000268	contig550.g142.t1, contig550.g136.t1	Dr20013, Dr04831, Dr04840, Dr04838, Dr04833
OG0000268	contig562.g646.t1	Dr11472, Dr13696, Dr13694
OG0000268	contig562.g645.t1	Dr16539
OG0000268	contig550.g40.t1	Dr13702, Dr12985
OG0000269	contig42.g51.t1, contig627.g40.t1	Dr06122
OG0000269	contig157.g38.t1, contig157.g48.t1	Dr23120, Dr06597, Dr23122, Dr19411, Dr12956
OG0000269	contig627.g31.t1, contig627.g28.t1, contig544.g2197.t1, contig42.g66.t1, contig627.g35.t1, contig42.g58.t1, contig42.g61.t1, contig42.g60.t1, contig627.g33.t1, contig42.g44.t1, contig627.g50.t1, contig627.g38.t1, contig42.g55.t1, contig627.g30.t1, contig42.g62.t1, contig627.g25.t1, contig42.g68.t1, contig544.g2195.t1, contig627.g48.t1, contig42.g59.t1, contig627.g34.t1, contig627.g27.t1, contig42…	Dr23121
OG0000269	contig627.g37.t1, contig42.g56.t1	Dr05199, Dr12227
OG0000271	contig766.g54.t1, contig767.g24.t1, contig546.g1016.t1, contig206.g331.t1, contig767.g25.t1, contig544.g1028.t1, contig564.g151.t1, contig903.g15.t1, contig902.g40.t1, contig144.g16.t1, contig344.g56.t1, contig330.g291.t1, contig705.g946.t1, contig786.g10.t1, contig705.g88.t1, contig267.g770.t1, contig330.g179.t1, contig337.g15.t1, contig558.g1762.t1, contig581.g25.t1, contig719.g109.t1, contig16…	Dr06708
OG0000274	contig95.g857.t1, contig686.g35.t1, contig119.g756.t1	Dr03895
OG0000274	contig813.g10.t1, contig3.g565.t1, contig565.g126.t1	Dr10522
OG0000274	contig390.g434.t1, contig826.g7.t1, contig554.g389.t1	Dr05138
OG0000275	contig826.g10.t1, contig390.g430.t1	Dr09292
OG0000275	contig390.g428.t1, contig826.g12.t1	Dr09291
OG0000275	contig390.g431.t1	Dr09293, Dr09294
OG0000275	contig826.g16.t1, contig390.g422.t1, contig826.g15.t1, contig390.g425.t1	Dr09289
OG0000275	contig826.g18.t1, contig390.g421.t1	Dr09288
OG0000275	contig764.g734.t1, contig374.g26.t1	Dr17206
OG0000277	contig94.g608.t1, contig236.g25.t1, contig766.g25.t1, contig556.g199.t1, contig347.g59.t1, contig705.g357.t1, contig435.g86.t1, contig564.g1025.t1, contig554.g639.t1, contig100.g174.t1, contig569.g224.t1, contig107.g50.t1, contig267.g1158.t1, contig546.g2590.t1, contig728.g757.t1, contig81.g14.t1, contig558.g557.t1, contig200.g259.t1, contig199.g564.t1, contig560.g997.t1, contig226.g26.t1, contig…	Dr19229
OG0000278	contig206.g174.t1, contig476.g13.t1, contig614.g57.t1, contig30.g23.t1, contig267.g558.t1, contig89.g739.t1, contig560.g1210.t1, contig569.g156.t1, contig435.g197.t1, contig566.g50.t1, contig569.g789.t1, contig585.g607.t1, contig412.g35.t1, contig1.g738.t1, contig204.g10.t1, contig199.g932.t1, contig201.g37.t1, contig567.g267.t1, contig89.g1605.t1, contig207.g864.t1, contig199.g996.t1, contig365.…	Dr00999
OG0000282	contig120.g33.t1, contig119.g601.t1, contig119.g567.t1, contig119.g588.t1, contig119.g575.t1, contig119.g578.t1, contig119.g593.t1, contig119.g583.t1, contig119.g563.t1, contig120.g21.t1, contig119.g560.t1, contig120.g18.t1	Dr16836, Dr19974, Dr19973, Dr16845, Dr16835, Dr16833, Dr16840, Dr19978
OG0000283	contig544.g1138.t1	Dr03914
OG0000283	contig544.g1123.t1	Dr03913
OG0000283	contig678.g480.t1	Dr09775
OG0000283	contig2.g991.t1, contig400.g10.t1	Dr00314
OG0000283	contig542.g30.t1	Dr11602
OG0000287	contig562.g593.t1	Dr20025
OG0000287	contig294.g96.t1	Dr16922
OG0000287	contig905.g8.t1	Dr16092
OG0000287	contig360.g29.t1, contig267.g693.t1	Dr12185
OG0000287	contig222.g929.t1, contig231.g84.t1	Dr10345, Dr10344
OG0000287	contig678.g384.t1	Dr04050
OG0000288	contig760.g158.t1, contig678.g594.t1	Dr08236
OG0000288	contig199.g237.t1, contig210.g39.t1	Dr12324
OG0000288	contig558.g1946.t1	Dr07022
OG0000289	contig678.g259.t1	Dr07526
OG0000289	contig127.g13.t1, contig678.g454.t1, contig127.g12.t1, contig678.g455.t1	Dr09752, Dr09751
OG0000289	contig1.g370.t1	Dr00745, Dr00740, Dr07525
OG0000290	contig550.g57.t1	Dr12928, Dr04878
OG0000290	contig294.g38.t1, contig678.g11.t1	Dr07405
OG0000290	contig544.g1974.t1	Dr16754
OG0000290	contig206.g345.t1	Dr08110
OG0000290	contig544.g2763.t1, contig20.g13.t1	Dr05459, Dr04123
OG0000290	contig239.g37.t1, contig222.g706.t1	Dr13108
OG0000292	contig558.g1795.t1	Dr08185
OG0000292	contig764.g1206.t1	Dr01084
OG0000292	contig710.g23.t1	Dr17864, Dr08301, Dr06110, Dr09657, Dr06018, Dr20701, Dr19818, Dr21300, Dr25059, Dr07957
OG0000293	contig257.g11.t1, contig560.g232.t1, contig331.g24.t1	Dr24896
OG0000293	contig144.g26.t1	Dr19721
OG0000293	contig195.g17.t1, contig691.g1962.t1	Dr10660
OG0000293	contig418.g480.t1	Dr15370, Dr24937, Dr24686, Dr24904, Dr00987, Dr11563, Dr19303
OG0000293	contig560.g1288.t1, contig1.g1251.t1, contig550.g96.t1	Dr06125, Dr17235, Dr04086, Dr15110, Dr05178
OG0000293	contig252.g22.t1, contig199.g924.t1, contig558.g1133.t1, contig108.g248.t1, contig547.g189.t1, contig544.g2571.t1	Dr15839
OG0000296	contig553.g65.t1	Dr03465
OG0000296	contig1.g861.t1	Dr14712
OG0000296	contig330.g5.t1	Dr21321
OG0000297	contig557.g1092.t1, contig70.g9.t1, contig557.g1095.t1	Dr01537
OG0000297	contig557.g1094.t1, contig70.g8.t1, contig557.g1091.t1, contig70.g6.t1, contig557.g1089.t1	Dr05378, Dr01543, Dr01538
OG0000297	contig557.g1087.t1, contig70.g4.t1	Dr01535, Dr01534
OG0000297	contig70.g3.t1, contig557.g1086.t1	Dr01536, Dr05376, Dr05377, Dr01533
OG0000298	contig1.g19.t1, contig1.g24.t1	Dr16437
OG0000299	contig550.g116.t1	Dr04820
OG0000299	contig562.g647.t1	Dr12981, Dr12974
OG0000300	contig418.g30.t1	Dr03020
OG0000300	contig418.g28.t1	Dr03015, Dr24275, Dr03016, Dr03014, Dr03017
OG0000300	contig512.g126.t1, contig512.g125.t1	Dr04015
OG0000300	contig918.g2.t1, contig512.g128.t1	Dr04017
OG0000301	contig872.g23.t1	Dr17443
OG0000301	contig591.g36.t1	Dr17445, Dr14305, Dr17447, Dr17444
OG0000302	contig796.g32.t1	Dr25974
OG0000302	contig330.g51.t1	Dr22837
OG0000302	contig330.g44.t1, contig795.g33.t1, contig796.g28.t1, contig330.g41.t2, contig330.g41.t1, contig330.g47.t1, contig795.g23.t1, contig796.g21.t1, contig796.g19.t1, contig795.g19.t1, contig330.g42.t1, contig330.g45.t1, contig330.g50.t1	Dr22697, Dr15938, Dr19137, Dr15944, Dr15849, Dr08710, Dr21523, Dr21528, Dr21527, Dr21532, Dr19140, Dr15941, Dr25758, Dr15937, Dr20145, Dr22834, Dr15852, Dr21535, Dr20699, Dr15847, Dr21530, Dr20550, Dr20555, Dr20142, Dr15934, Dr22335, Dr25466, Dr21013
OG0000303	contig691.g709.t1	Dr15361
OG0000303	contig564.g1394.t1	Dr13991, Dr25697
OG0000303	contig770.g3.t1, contig862.g13.t1	Dr25544
OG0000304	contig585.g52.t1, contig95.g337.t1, contig88.g23.t1, contig411.g8.t1, contig447.g28.t1, contig569.g613.t1, contig447.g62.t1, contig569.g578.t1, contig569.g659.t1, contig315.g39.t1, contig95.g229.t1, contig544.g1484.t1, contig652.g19.t1, contig218.g26.t1, contig207.g37.t1, contig585.g563.t1, contig411.g2.t1, contig651.g31.t1, contig558.g422.t1, contig651.g32.t1, contig558.g423.t1, contig652.g20.t1…	Dr19077, Dr17796
OG0000308	contig705.g1092.t1, contig189.g21.t1	Dr17599, Dr17598
OG0000308	contig705.g1102.t1, contig189.g15.t1	Dr17589
OG0000308	contig189.g14.t1, contig705.g1103.t1	Dr17592, Dr17591, Dr17593
OG0000308	contig189.g20.t1, contig705.g1097.t1	Dr05300, Dr17594
OG0000308	contig705.g1101.t1, contig189.g16.t1	Dr17590
OG0000308	contig705.g1099.t1, contig189.g18.t1	Dr17595
OG0000309	contig418.g469.t1	Dr14924, Dr21914, Dr12998
OG0000309	contig267.g949.t1	Dr19656
OG0000309	contig901.g36.t1	Dr12149, Dr19657, Dr12150
OG0000309	contig892.g31.t1, contig891.g5.t1, contig562.g461.t1	Dr13401
OG0000309	contig560.g85.t1	Dr14923
OG0000310	contig570.g192.t1	Dr08656
OG0000310	contig157.g1.t1	Dr17045
OG0000310	contig363.g3.t1, contig764.g748.t1	Dr17193
OG0000310	contig254.g16.t1, contig560.g244.t1	Dr14492
OG0000311	contig1.g763.t1, contig21.g4.t1, contig89.g1007.t1, contig774.g48.t1, contig294.g804.t1, contig119.g466.t1, contig253.g17.t1, contig560.g1093.t1, contig267.g989.t1, contig421.g247.t1, contig95.g588.t1, contig666.g21.t1, contig2.g91.t1, contig330.g8.t1, contig546.g3182.t1, contig332.g21.t1, contig705.g245.t1, contig94.g195.t1, contig558.g1462.t1, contig260.g4.t1, contig750.g194.t1, contig107.g168.…	Dr00137
OG0000312	contig544.g1260.t1, contig402.g108.t1, contig330.g480.t1, contig347.g132.t1, contig348.g24.t1, contig89.g611.t1, contig100.g61.t1, contig55.g35.t1, contig549.g1115.t1, contig558.g2063.t1, contig191.g528.t1, contig691.g1347.t1, contig191.g526.t1, contig217.g74.t1, contig704.g66.t1, contig348.g8.t1, contig330.g523.t1, contig341.g68.t1, contig1.g1116.t1, contig216.g74.t1, contig1.g1246.t1, contig585…	Dr17939, Dr21621, Dr25567, Dr17795
OG0000313	contig95.g109.t1, contig364.g3.t1, contig94.g1100.t1, contig557.g639.t1, contig57.g21.t1, contig2.g814.t1, contig489.g76.t1, contig222.g1459.t1, contig200.g329.t1, contig199.g632.t1, contig564.g1439.t1, contig200.g8.t1, contig105.g17.t1, contig585.g535.t1, contig94.g1275.t1, contig123.g9.t1, contig294.g231.t1, contig790.g27.t1, contig546.g2550.t1, contig654.g22.t1, contig327.g5.t1, contig653.g19.…	Dr10673
OG0000316	contig457.g231.t1	Dr01799
OG0000316	contig119.g394.t1, contig753.g9.t1	Dr02680
OG0000316	contig95.g884.t1	Dr14421
OG0000316	contig691.g1994.t1, contig725.g15.t1	Dr15355
OG0000316	contig546.g2539.t1, contig77.g6.t1, contig705.g980.t1	Dr07730, Dr26108
OG0000316	contig119.g408.t1, contig753.g16.t1	Dr02673
OG0000316	contig457.g228.t1	Dr01797
OG0000317	contig222.g1609.t1, contig495.g25.t1	Dr09600
OG0000317	contig554.g355.t1	Dr06188, Dr05112
OG0000317	contig89.g1771.t1, contig116.g10.t1	Dr01035
OG0000317	contig816.g29.t1, contig552.g491.t1	Dr03417
OG0000318	contig630.g6.t1, contig544.g2084.t1, contig920.g177.t1	Dr15788
OG0000319	contig330.g634.t1, contig347.g122.t1	Dr15827, Dr20698, Dr20696, Dr15829, Dr18093, Dr15819, Dr22007, Dr24142, Dr10437, Dr10436, Dr10435
OG0000319	contig330.g117.t1, contig794.g33.t1, contig330.g124.t1	Dr20697
OG0000319	contig553.g334.t1	Dr21068
OG0000319	contig553.g335.t1, contig879.g75.t1	Dr21063, Dr21067
OG0000320	contig89.g1597.t1	Dr01100
OG0000321	contig477.g11.t1, contig477.g9.t1, contig559.g41.t1, contig559.g40.t1, contig559.g37.t1, contig477.g13.t1, contig559.g39.t1, contig559.g28.t1, contig559.g30.t1, contig477.g20.t1, contig477.g18.t1, contig559.g33.t1, contig477.g22.t1, contig559.g36.t1, contig477.g15.t1, contig559.g26.t1, contig559.g31.t1, contig559.g27.t1, contig477.g23.t1, contig477.g21.t1, contig477.g19.t1, contig559.g29.t1, cont…	Dr25283
OG0000321	contig719.g42.t1	Dr20888
OG0000321	contig559.g19.t1, contig477.g28.t1	Dr04403
OG0000323	contig558.g1634.t1	Dr03760
OG0000323	contig564.g1015.t1	Dr20808
OG0000323	contig160.g26.t2, contig418.g547.t1, contig704.g203.t1	Dr04600, Dr22469
OG0000323	contig784.g12.t1	Dr01045, Dr14992, Dr17757, Dr06868, Dr16847, Dr22368, Dr00920, Dr17681, Dr01281, Dr22518, Dr25526, Dr25759, Dr24133, Dr18540
OG0000323	contig160.g26.t3, contig160.g26.t1, contig160.g26.t4, contig554.g616.t1, contig542.g181.t1, contig124.g10.t1, contig124.g10.t2, contig124.g10.t3, contig119.g524.t1, contig557.g379.t1, contig156.g524.t1, contig1.g1047.t1, contig404.g141.t1, contig89.g523.t1	Dr00264, Dr07134
OG0000323	contig705.g800.t1	Dr25932, Dr25272
OG0000329	contig606.g36.t1, contig1.g416.t1	Dr00755
OG0000330	contig1.g624.t1	Dr00902
OG0000330	contig521.g40.t1	Dr12801
OG0000330	contig421.g369.t1	Dr16005
OG0000330	contig500.g2.t1, contig920.g185.t1	Dr02408
OG0000331	contig1.g134.t1	Dr16876, Dr16874, Dr16873, Dr13519
OG0000331	contig278.g18.t1, contig267.g218.t1	Dr10540
OG0000331	contig549.g62.t1, contig415.g17.t1, contig469.g25.t1, contig594.g39.t1, contig595.g7.t1, contig466.g17.t1	Dr17478
OG0000332	contig390.g444.t1	Dr09300
OG0000332	contig390.g441.t1	Dr00257, Dr12049, Dr12054, Dr12051, Dr12059, Dr12056, Dr00256, Dr09255, Dr12055, Dr12050, Dr00111, Dr00251, Dr00112, Dr17377, Dr00254, Dr06138, Dr00255, Dr20904, Dr00252, Dr18789, Dr18784, Dr18786, Dr14724, Dr18791, Dr18787, Dr14626, Dr14624
OG0000332	contig554.g364.t1	Dr05117
OG0000335	contig1.g380.t1	Dr01674, Dr00747, Dr00748
OG0000335	contig705.g406.t1	Dr16271
OG0000335	contig336.g34.t1, contig294.g676.t1, contig207.g460.t1, contig691.g940.t1	Dr24126
OG0000342	contig552.g231.t1	Dr03214
OG0000342	contig600.g21.t1, contig560.g52.t1	Dr14894
OG0000343	contig199.g195.t1, contig208.g21.t1	Dr08113, Dr12306
OG0000343	contig208.g15.t1, contig208.g18.t1, contig199.g185.t1, contig199.g189.t1	Dr12284, Dr12282, Dr18935
OG0000343	contig764.g371.t1	Dr10180
OG0000343	contig764.g373.t1, contig764.g377.t1, contig764.g376.t1	Dr10182
OG0000344	contig564.g88.t1, contig692.g16.t1	Dr03957, Dr19333, Dr26174, Dr14718, Dr06730, Dr05086
OG0000344	contig549.g1462.t1, contig728.g601.t1, contig552.g56.t1	Dr00124, Dr06552, Dr09045, Dr20985, Dr11118, Dr15434, Dr04753, Dr19880, Dr06428
OG0000344	contig563.g35.t1, contig548.g117.t1, contig554.g784.t1, contig613.g11.t1, contig59.g29.t1, contig557.g677.t1	Dr14818, Dr07767
OG0000344	contig119.g230.t1	Dr04487
OG0000344	contig705.g821.t1, contig338.g19.t1, contig560.g674.t1	Dr19114, Dr19111
OG0000345	contig330.g644.t1	Dr20469, Dr23479, Dr22411, Dr17850, Dr21185, Dr25106, Dr21176, Dr25306, Dr22395, Dr20264, Dr21991, Dr22418, Dr25643, Dr20225, Dr17854, Dr17852, Dr20760, Dr25680, Dr20667, Dr19267, Dr21454, Dr26067, Dr24231, Dr24702, Dr25763, Dr17925, Dr23401, Dr24223, Dr03996, Dr18519, Dr24742, Dr25829, Dr22752, Dr20741, Dr12235, Dr20226, Dr18590, Dr23077, Dr22852, Dr25691, Dr26011, Dr24262, Dr18561
OG0000352	contig567.g240.t1	Dr04676, Dr04677
OG0000352	contig567.g234.t1, contig201.g4.t1	Dr04679
OG0000352	contig569.g336.t1, contig432.g11.t1	Dr21040, Dr15109, Dr15112
OG0000352	contig39.g57.t1, contig542.g175.t1	Dr11670
OG0000352	contig546.g3100.t1, contig25.g24.t1	Dr04678
OG0000353	contig907.g22.t1, contig906.g23.t1, contig522.g71.t1	Dr02957
OG0000353	contig631.g50.t1, contig632.g1.t1, contig544.g1681.t1	Dr12358
OG0000353	contig580.g203.t1	Dr07286
OG0000353	contig846.g17.t1, contig418.g144.t1	Dr20585
OG0000354	contig151.g35.t1, contig691.g654.t1	Dr05372
OG0000354	contig836.g22.t1, contig549.g330.t1	Dr04752
OG0000354	contig330.g1053.t1	Dr09059
OG0000354	contig89.g1127.t1	Dr01141, Dr01143, Dr01140
OG0000355	contig222.g169.t1	Dr13955, Dr13954
OG0000356	contig540.g15.t1	Dr22652
OG0000356	contig199.g1609.t1, contig421.g561.t1, contig857.g34.t1	Dr20137
OG0000357	contig565.g89.t1, contig894.g36.t1, contig3.g608.t1	Dr15659
OG0000358	contig119.g1965.t1, contig464.g11.t1, contig899.g12.t1, contig89.g61.t1	Dr20797
OG0000358	contig119.g1959.t1, contig464.g5.t1	Dr20796
OG0000358	contig218.g46.t1, contig207.g62.t1	Dr15868
OG0000359	contig558.g278.t1, contig657.g76.t1	Dr14985, Dr14982, Dr14984, Dr14975, Dr19687, Dr19686, Dr14973, Dr19685
OG0000360	contig390.g139.t1	Dr15504
OG0000362	contig553.g13.t1	Dr08408, Dr08401, Dr03430, Dr22131
OG0000362	contig89.g1846.t1	Dr08386, Dr08379
OG0000362	contig112.g30.t1, contig112.g30.t2, contig89.g1848.t1	Dr08383, Dr08382, Dr08380, Dr08387, Dr08398, Dr08396, Dr08400
OG0000362	contig112.g28.t1, contig89.g1850.t1	Dr08394, Dr08392, Dr08393, Dr25952
OG0000363	contig917.g14.t1	Dr14863
OG0000363	contig552.g196.t1	Dr03189
OG0000366	contig222.g1556.t1, contig94.g527.t1, contig558.g1250.t1, contig704.g153.t1	Dr21925, Dr23534, Dr23433, Dr22853, Dr23837, Dr08055, Dr18452, Dr22901, Dr24708, Dr19231, Dr24457, Dr04673, Dr22227, Dr22907, Dr18455, Dr23879, Dr24117, Dr22225, Dr21862, Dr24845, Dr19337, Dr21416, Dr23778, Dr24536, Dr26026, Dr25365, Dr22220, Dr20517, Dr18503, Dr21564, Dr24368, Dr19693, Dr06560, Dr18541, Dr14317, Dr24461, Dr20817, Dr20951, Dr19277
OG0000375	contig3.g115.t1, contig380.g41.t1	Dr02308
OG0000375	contig144.g54.t1, contig564.g155.t1, contig692.g77.t1	Dr05809
OG0000375	contig421.g173.t1	Dr12011
OG0000375	contig544.g1774.t1, contig40.g2.t1, contig678.g390.t1	Dr04043
OG0000376	contig544.g2246.t1, contig544.g2430.t1	Dr05516
OG0000376	contig544.g2258.t1, contig544.g2415.t1, contig544.g2250.t1, contig544.g2426.t1	Dr05517
OG0000376	contig544.g2242.t1, contig544.g2434.t1	Dr05519
OG0000376	contig120.g10.t1, contig119.g553.t1	Dr16830
OG0000376	contig691.g1940.t1	Dr15335
OG0000376	contig775.g19.t1, contig95.g848.t1, contig776.g13.t1, contig95.g847.t1	Dr15334, Dr15333
OG0000376	contig691.g1935.t1	Dr15332
OG0000377	contig3.g580.t1, contig814.g26.t1, contig815.g8.t1	Dr02025
OG0000377	contig565.g118.t1	Dr16613
OG0000377	contig815.g9.t1, contig814.g27.t1, contig3.g581.t1	Dr02024
OG0000378	contig552.g25.t1, contig643.g27.t1	Dr03084
OG0000378	contig199.g1473.t1, contig421.g359.t1	Dr15995
OG0000378	contig267.g154.t1	Dr07983, Dr17453
OG0000379	contig519.g19.t1	Dr18189
OG0000379	contig857.g4.t1, contig421.g585.t1, contig95.g598.t1	Dr20119
OG0000379	contig199.g1633.t1	Dr12718, Dr12717
OG0000379	contig199.g1628.t1, contig199.g1630.t1, contig199.g1626.t1	Dr12716
OG0000379	contig418.g339.t1, contig445.g22.t1	Dr15725, Dr15723, Dr15720, Dr15717, Dr15716
OG0000380	contig89.g2122.t1	Dr14160
OG0000380	contig315.g20.t1, contig95.g211.t1	Dr01659
OG0000380	contig585.g687.t1	Dr10756
OG0000380	contig572.g201.t1	Dr05608
OG0000380	contig222.g379.t1	Dr20032
OG0000381	contig2.g478.t1	Dr00576
OG0000381	contig570.g379.t1	Dr11345
OG0000382	contig132.g27.t1, contig681.g19.t1, contig678.g162.t1	Dr07480
OG0000382	contig1.g234.t1	Dr00675
OG0000383	contig570.g102.t1	Dr08611, Dr08616, Dr08613
OG0000383	contig764.g391.t1	Dr10191, Dr10192
OG0000385	contig839.g1.t1, contig855.g3.t1, contig418.g221.t1	Dr16593
OG0000385	contig418.g220.t1, contig855.g2.t1, contig839.g2.t1	Dr03866
OG0000386	contig3.g676.t1, contig383.g12.t1	Dr17653
OG0000386	contig559.g149.t1, contig559.g145.t1	Dr21047
OG0000386	contig557.g788.t1	Dr06285, Dr18783, Dr14625, Dr16758
OG0000386	contig546.g452.t1	Dr06284
OG0000387	contig488.g27.t1, contig540.g94.t1	Dr11571
OG0000387	contig540.g91.t1, contig488.g30.t1	Dr11568
OG0000387	contig540.g95.t1, contig488.g26.t1	Dr11572, Dr11573
OG0000387	contig540.g101.t1, contig488.g19.t1	Dr11578
OG0000387	contig569.g120.t1, contig435.g154.t1	Dr12858, Dr12857
OG0000387	contig488.g22.t1, contig798.g18.t1	Dr03765
OG0000389	contig562.g683.t1, contig468.g126.t1, contig468.g125.t1, contig562.g684.t1	Dr13232, Dr12935, Dr13233, Dr12936, Dr24659, Dr12940, Dr12942, Dr12941
OG0000391	contig725.g6.t1	Dr04864
OG0000391	contig347.g72.t1	Dr06690
OG0000391	contig78.g59.t1, contig546.g2472.t1, contig73.g6.t1, contig900.g15.t1, contig89.g42.t1	Dr07806, Dr20430, Dr12104
OG0000391	contig904.g10.t1	Dr07652, Dr13075, Dr23108, Dr17706, Dr12160, Dr23899, Dr05329
OG0000391	contig278.g53.t1	Dr23272, Dr06492, Dr15318, Dr08125, Dr08850, Dr03880, Dr25112, Dr11678, Dr06739, Dr07092, Dr16829, Dr25915, Dr13974, Dr07615, Dr20441
OG0000391	contig119.g386.t1	Dr08493, Dr04660
OG0000397	contig554.g368.t1	Dr05122
OG0000397	contig143.g17.t1, contig920.g331.t1, contig920.g326.t1	Dr14952, Dr14953
OG0000398	contig678.g153.t1, contig132.g18.t1	Dr07476
OG0000398	contig1.g225.t1	Dr00670
OG0000398	contig678.g152.t1, contig132.g17.t1	Dr07475
OG0000398	contig544.g1779.t1	Dr12440
OG0000398	contig705.g1460.t1	Dr22347
OG0000398	contig27.g19.t1	Dr09533
OG0000398	contig832.g35.t1, contig404.g96.t1	Dr05473
OG0000399	contig544.g1987.t1	Dr21074
OG0000399	contig549.g217.t1	Dr07843
OG0000399	contig89.g190.t1	Dr05468, Dr11397
OG0000399	contig544.g2055.t1, contig629.g42.t1	Dr02415, Dr10859
OG0000400	contig564.g1229.t1, contig544.g1524.t1	Dr25037
OG0000400	contig544.g2500.t1	Dr17354
OG0000400	contig588.g57.t1	Dr17347
OG0000400	contig868.g14.t1, contig868.g13.t1, contig588.g78.t1, contig868.g15.t1, contig868.g16.t1, contig588.g77.t1	Dr17355, Dr17349
OG0000400	contig868.g26.t1, contig588.g61.t1, contig868.g22.t1, contig588.g70.t1, contig588.g59.t1, contig588.g71.t1, contig868.g20.t1	Dr17346, Dr17348, Dr17345
OG0000401	contig570.g469.t1	Dr11278
OG0000401	contig747.g26.t1, contig678.g626.t1	Dr09855
OG0000401	contig544.g1605.t1	Dr06746
OG0000401	contig580.g187.t1, contig280.g18.t1	Dr07299
OG0000401	contig2.g905.t1	Dr00344
OG0000402	contig557.g730.t1, contig60.g33.t1	Dr01309
OG0000402	contig390.g466.t1, contig822.g18.t1	Dr09315
OG0000402	contig822.g16.t1, contig390.g464.t1	Dr09314, Dr08221, Dr09311
OG0000403	contig564.g473.t1, contig275.g115.t1	Dr13624
OG0000403	contig1.g69.t1	Dr16481
OG0000403	contig544.g1635.t1	Dr06761
OG0000404	contig33.g20.t1, contig546.g3009.t1	Dr08913
OG0000404	contig622.g22.t1, contig546.g3195.t1	Dr07212, Dr07213
OG0000404	contig468.g42.t1	Dr21118
OG0000404	contig50.g1.t1, contig549.g1538.t1	Dr04914
OG0000404	contig871.g32.t1, contig457.g55.t1	Dr10791
OG0000404	contig468.g41.t1	Dr21113, Dr21117
OG0000405	contig719.g68.t1, contig565.g362.t1	Dr15565, Dr15561, Dr20905, Dr15566, Dr15564, Dr15563, Dr15559
OG0000405	contig719.g93.t1, contig565.g358.t1, contig719.g66.t1, contig565.g373.t1, contig719.g79.t1, contig565.g365.t1	Dr15558
OG0000405	contig199.g1192.t1	Dr09120
OG0000405	contig654.g29.t1, contig653.g27.t1, contig558.g165.t1	Dr08494
OG0000406	contig773.g7.t1, contig95.g818.t1	Dr14444
OG0000406	contig825.g36.t1, contig390.g111.t1, contig518.g2.t1	Dr15481
OG0000407	contig780.g1.t1, contig94.g96.t1	Dr08841
OG0000407	contig691.g55.t1	Dr11867
OG0000407	contig468.g67.t1	Dr12895, Dr12897
OG0000407	contig642.g16.t1, contig549.g1440.t1	Dr04936
OG0000410	contig758.g5.t1	Dr08491
OG0000410	contig758.g8.t1	Dr02708, Dr02704, Dr14824, Dr02627, Dr02699
OG0000410	contig758.g22.t1	Dr02709, Dr02724
OG0000410	contig119.g365.t1, contig758.g13.t1, contig119.g369.t1, contig119.g370.t1, contig119.g381.t1	Dr02707
OG0000410	contig758.g6.t1	Dr02702, Dr02691, Dr02628, Dr02692, Dr02700, Dr23723, Dr02697, Dr02689, Dr23725, Dr02693, Dr14821
OG0000411	contig2.g149.t1	Dr21236
OG0000411	contig728.g701.t1	Dr02445, Dr24448, Dr20553, Dr17679, Dr21777, Dr16747, Dr18369, Dr14996, Dr23905, Dr02725, Dr04870, Dr13589, Dr16440, Dr15862, Dr24334, Dr02676, Dr26179, Dr06511, Dr23792, Dr15149, Dr13567, Dr10958, Dr25973, Dr17514, Dr02690, Dr15923
OG0000411	contig330.g41.t3, contig42.g48.t1	Dr08665, Dr13604, Dr25592, Dr14868, Dr24791
OG0000412	contig273.g17.t1, contig764.g1061.t1	Dr24241
OG0000412	contig157.g50.t1, contig119.g1484.t1, contig323.g32.t1, contig564.g1536.t1	Dr25723
OG0000412	contig767.g15.t1, contig766.g44.t1, contig546.g1025.t1	Dr20611
OG0000412	contig404.g20.t1, contig544.g1228.t1	Dr12996, Dr24132
OG0000412	contig567.g205.t1	Dr15799, Dr15369, Dr01202, Dr10748, Dr24759
OG0000412	contig585.g521.t1, contig405.g33.t1	Dr15155, Dr06631
OG0000413	contig742.g15.t1, contig740.g25.t1, contig544.g234.t1, contig119.g276.t1, contig572.g86.t1	Dr08050
OG0000413	contig423.g1.t1, contig740.g26.t1, contig434.g24.t1, contig572.g87.t1, contig764.g1103.t1, contig913.g25.t1, contig222.g928.t1, contig546.g2259.t1, contig95.g212.t1, contig572.g44.t1, contig315.g22.t1, contig920.g276.t1, contig231.g83.t1, contig577.g5.t1, contig308.g12.t1, contig564.g1076.t1, contig413.g9.t1, contig267.g561.t1, contig369.g99.t1, contig194.g54.t1, contig355.g40.t1, contig3.g305.t1…	Dr22419
OG0000414	contig95.g123.t1, contig512.g36.t1	Dr01679, Dr01677, Dr01671, Dr01675
OG0000414	contig1.g1807.t1	Dr10740
OG0000416	contig89.g2400.t1	Dr09701, Dr09700
OG0000416	contig89.g240.t1, contig92.g13.t1	Dr06020
OG0000416	contig471.g1.t1, contig595.g86.t1, contig595.g82.t1, contig595.g95.t1, contig471.g11.t1, contig595.g109.t1	Dr06010
OG0000416	contig595.g104.t1, contig471.g19.t1, contig595.g110.t1, contig471.g5.t1, contig595.g91.t1, contig471.g6.t1, contig595.g92.t1	Dr06017, Dr06024, Dr24051
OG0000417	contig546.g2839.t1	Dr18114
OG0000417	contig222.g219.t1, contig238.g13.t1	Dr13275
OG0000417	contig390.g500.t1	Dr09353
OG0000417	contig764.g694.t1	Dr04255, Dr15796
OG0000418	contig691.g196.t1	Dr11734
OG0000418	contig95.g318.t1	Dr01631, Dr15693
OG0000418	contig2.g890.t1	Dr01627
OG0000419	contig95.g28.t1	Dr01703
OG0000419	contig918.g59.t1, contig536.g41.t1	Dr20919
OG0000419	contig855.g9.t1, contig856.g6.t1, contig418.g227.t1	Dr16579
OG0000420	contig879.g45.t1, contig553.g361.t1	Dr03666
OG0000420	contig89.g2408.t1	Dr09711
OG0000420	contig89.g2406.t1	Dr09710
OG0000420	contig89.g2404.t1	Dr09706
OG0000420	contig89.g2405.t1	Dr09709, Dr09708
OG0000420	contig89.g2402.t1	Dr09704, Dr09705, Dr18732, Dr18735
OG0000421	contig920.g139.t1	Dr02378
OG0000421	contig920.g144.t1, contig498.g22.t1, contig421.g513.t1	Dr02383, Dr13040
OG0000422	contig294.g179.t1	Dr16851
OG0000422	contig294.g181.t1	Dr16850
OG0000422	contig294.g182.t1	Dr22600, Dr21145, Dr22601, Dr21146
OG0000422	contig209.g9.t1, contig199.g1199.t1	Dr09122, Dr22598, Dr16849, Dr09123
OG0000422	contig88.g25.t1, contig558.g110.t1	Dr08510, Dr08509
OG0000423	contig553.g164.t1	Dr03536
OG0000423	contig705.g1316.t1	Dr14268
OG0000423	contig691.g343.t1	Dr05210, Dr05216
OG0000426	contig554.g161.t1, contig184.g28.t1	Dr04971
OG0000426	contig554.g160.t1, contig184.g29.t1	Dr04970, Dr04963
OG0000427	contig848.g9.t1, contig421.g604.t1, contig849.g9.t1	Dr20106
OG0000427	contig421.g574.t1, contig857.g19.t1	Dr20126
OG0000428	contig903.g12.t1, contig764.g1123.t1, contig271.g10.t1, contig457.g179.t1, contig88.g14.t1, contig558.g124.t1, contig267.g936.t1, contig267.g699.t1, contig544.g2619.t1, contig550.g41.t1, contig546.g646.t1, contig267.g758.t1, contig558.g1828.t1, contig662.g40.t1, contig643.g30.t1, contig279.g25.t1, contig546.g465.t1, contig595.g44.t1, contig207.g565.t1, contig1.g197.t1, contig421.g25.t1, contig423…	Dr00143
OG0000429	contig182.g66.t1, contig552.g1.t1, contig27.g41.t1, contig255.g7.t1, contig207.g766.t1, contig560.g459.t1, contig255.g50.t1, contig222.g486.t1, contig1.g701.t1, contig751.g15.t1, contig554.g577.t1, contig326.g14.t1, contig557.g678.t1, contig551.g32.t1, contig2.g321.t1, contig60.g42.t1, contig686.g49.t1, contig59.g22.t1, contig752.g16.t1, contig577.g14.t1, contig558.g1890.t1, contig557.g740.t1, co…	Dr19857
OG0000436	contig2.g931.t1	Dr00336
OG0000436	contig294.g143.t1	Dr07456, Dr16881
OG0000436	contig552.g88.t1, contig53.g22.t1	Dr03131
OG0000437	contig73.g22.t1, contig557.g762.t1	Dr01322
OG0000437	contig370.g31.t1	Dr22039
OG0000438	contig734.g12.t1, contig222.g376.t1, contig546.g3046.t1, contig24.g5.t1, contig29.g4.t1	Dr08890
OG0000438	contig294.g28.t1	Dr16985
OG0000438	contig549.g1548.t1	Dr04908
OG0000438	contig677.g61.t1, contig685.g35.t1, contig294.g27.t1	Dr16986
OG0000439	contig896.g146.t1	Dr16410
OG0000439	contig496.g16.t1, contig496.g11.t1, contig896.g147.t1	Dr25648, Dr24303
OG0000439	contig96.g21.t1	Dr14338
OG0000439	contig457.g367.t1	Dr01936
OG0000439	contig119.g44.t1, contig757.g12.t1	Dr10993
OG0000440	contig557.g985.t1	Dr01457
OG0000440	contig546.g725.t1, contig765.g31.t1	Dr06459, Dr01581
OG0000440	contig588.g95.t1	Dr20314
OG0000440	contig294.g165.t1	Dr16859
OG0000440	contig483.g2.t1, contig552.g390.t1	Dr03362
OG0000441	contig691.g220.t1	Dr11715
OG0000441	contig95.g461.t1	Dr06482
OG0000441	contig764.g229.t1	Dr10078
OG0000441	contig570.g4.t1	Dr08551
OG0000441	contig95.g459.t1	Dr06481
OG0000441	contig95.g454.t1	Dr06480
OG0000442	contig815.g19.t1, contig3.g591.t1, contig814.g38.t1	Dr02016
OG0000442	contig468.g73.t1	Dr12904
OG0000442	contig691.g39.t1	Dr11885
OG0000442	contig522.g89.t1	Dr02968
OG0000442	contig399.g17.t1, contig764.g67.t1	Dr15060
OG0000443	contig585.g642.t1, contig410.g41.t1	Dr10745
OG0000443	contig552.g95.t1, contig53.g9.t1	Dr03135
OG0000444	contig222.g161.t1, contig736.g11.t1	Dr13944
OG0000444	contig192.g1.t1, contig705.g1135.t1	Dr09010, Dr17558
OG0000445	contig457.g384.t1	Dr01946
OG0000445	contig119.g35.t1	Dr10997
OG0000447	contig222.g553.t1	Dr10322
OG0000447	contig705.g1376.t1	Dr14226
OG0000447	contig546.g3261.t1	Dr09461
OG0000448	contig552.g188.t1	Dr03185
OG0000449	contig680.g11.t1, contig678.g197.t1	Dr02569, Dr09094, Dr22018, Dr11997, Dr01672, Dr13989, Dr15305, Dr25285, Dr15396, Dr05411, Dr14161, Dr06767, Dr01682, Dr01241, Dr03739, Dr02553, Dr07907, Dr21331, Dr25892, Dr08041, Dr22016, Dr15858, Dr22647, Dr22017, Dr14163, Dr14165, Dr24947, Dr25869, Dr25863, Dr14164, Dr17750, Dr17749
OG0000450	contig199.g1480.t1	Dr12803
OG0000450	contig421.g367.t1	Dr16003
OG0000451	contig330.g85.t1, contig345.g11.t1, contig345.g5.t1, contig330.g70.t1, contig796.g42.t1, contig330.g65.t1	Dr23447, Dr19875, Dr22700, Dr20147, Dr20144, Dr20141, Dr15842, Dr19133, Dr19142
OG0000451	contig330.g81.t1	Dr23446
OG0000451	contig552.g108.t1, contig373.g26.t1	Dr03139
OG0000451	contig552.g109.t1	Dr03137
OG0000452	contig93.g8.t1, contig540.g106.t1	Dr06975
OG0000452	contig554.g116.t1, contig715.g1.t1, contig714.g20.t1	Dr06960
OG0000452	contig765.g38.t1, contig546.g730.t1	Dr06977
OG0000452	contig554.g137.t1, contig714.g2.t1	Dr06978, Dr06967, Dr06976, Dr06970, Dr06971, Dr06969, Dr06974
OG0000452	contig714.g19.t1, contig554.g117.t1	Dr06961
OG0000460	contig512.g137.t1, contig918.g13.t1	Dr04024
OG0000460	contig418.g188.t1	Dr17622
OG0000460	contig418.g357.t1, contig445.g2.t1, contig764.g393.t1, contig764.g304.t1, contig805.g10.t1	Dr10135
OG0000462	contig352.g2.t1, contig580.g91.t1	Dr03816
OG0000462	contig580.g92.t1, contig352.g1.t1	Dr03817
OG0000463	contig69.g11.t1, contig557.g972.t1, contig546.g705.t1, contig765.g1.t1	Dr01593
OG0000463	contig1.g61.t1	Dr16473
OG0000464	contig764.g46.t1	Dr02979, Dr15048
OG0000464	contig544.g1582.t1	Dr06737
OG0000464	contig343.g26.t1, contig580.g177.t1	Dr07306
OG0000465	contig1.g1713.t1	Dr00219
OG0000465	contig458.g1.t1, contig457.g389.t1, contig119.g25.t1	Dr11001
OG0000467	contig554.g75.t1	Dr06939
OG0000467	contig705.g1339.t1	Dr14247
OG0000467	contig222.g480.t1, contig227.g40.t1	Dr00097
OG0000468	contig544.g2053.t1	Dr15987
OG0000468	contig544.g1720.t1	Dr12396
OG0000468	contig199.g1465.t1, contig1.g321.t1, contig5.g13.t1	Dr10856
OG0000469	contig570.g470.t1	Dr11277
OG0000469	contig329.g22.t1, contig704.g62.t1	Dr08194
OG0000470	contig750.g160.t1, contig259.g13.t1, contig691.g244.t1	Dr19001, Dr11696
OG0000470	contig558.g2288.t1, contig473.g14.t1	Dr04366
OG0000471	contig546.g155.t1	Dr10035
OG0000471	contig691.g424.t1	Dr08171
OG0000471	contig266.g31.t1, contig764.g1007.t1	Dr13148
OG0000472	contig569.g119.t1, contig435.g153.t1	Dr12862
OG0000473	contig467.g24.t1, contig591.g60.t1, contig872.g7.t1, contig592.g11.t1	Dr17454
OG0000473	contig94.g144.t1	Dr00064, Dr00063
OG0000473	contig344.g193.t1, contig330.g429.t1	Dr10396, Dr10416
OG0000473	contig2.g705.t1, contig611.g6.t1	Dr00465
OG0000473	contig2.g704.t1, contig611.g8.t1	Dr00468, Dr00469
OG0000473	contig222.g1604.t1, contig495.g19.t1	Dr05472
OG0000474	contig328.g26.t1, contig576.g314.t1	Dr21637, Dr04115, Dr01687, Dr15793, Dr01153, Dr05503, Dr04872, Dr14694, Dr04080, Dr20009, Dr21711, Dr04675, Dr00014, Dr21714, Dr21866, Dr24963, Dr00524, Dr22989, Dr12065, Dr25310, Dr00420, Dr13992, Dr20033, Dr04638, Dr01020, Dr08210, Dr13757, Dr03990, Dr14845, Dr18387, Dr25416, Dr22013, Dr07847, Dr19318, Dr19037
OG0000476	contig222.g1377.t1, contig542.g76.t1, contig672.g24.t1, contig420.g6.t1, contig418.g507.t1, contig118.g14.t1, contig199.g895.t1, contig202.g4.t1, contig205.g6.t1, contig128.g95.t1, contig119.g1280.t1, contig156.g11.t1, contig556.g493.t1, contig158.g3.t1, contig403.g17.t1, contig294.g651.t1, contig581.g79.t1, contig546.g2458.t1, contig222.g1367.t1, contig705.g663.t1, contig1.g935.t1, contig404.g90…	Dr20839
OG0000477	contig642.g1.t1, contig831.g4.t1, contig832.g3.t1, contig421.g209.t1, contig355.g21.t1, contig615.g11.t1, contig560.g427.t1, contig616.g9.t1, contig648.g11.t1, contig404.g66.t1, contig252.g14.t1, contig207.g195.t1, contig220.g33.t1, contig549.g1423.t1, contig199.g295.t1, contig831.g6.t1, contig832.g5.t1, contig648.g12.t1, contig691.g1791.t1, contig187.g1.t1, contig404.g67.t1, contig581.g8.t1, con…	Dr03899
OG0000483	contig565.g52.t1, contig910.g10.t1	Dr16670
OG0000483	contig391.g29.t1, contig206.g11.t1, contig206.g10.t1, contig391.g28.t1, contig391.g26.t1, contig206.g6.t1, contig391.g20.t1, contig206.g8.t1	Dr05696, Dr05697, Dr05693, Dr05698, Dr05699, Dr05694, Dr05695
OG0000485	contig702.g31.t1, contig691.g289.t1	Dr17117
OG0000485	contig702.g27.t1, contig691.g291.t1	Dr17114
OG0000485	contig702.g29.t1, contig691.g290.t1	Dr25564, Dr17115
OG0000486	contig3.g302.t1, contig393.g11.t1	Dr02215
OG0000486	contig3.g304.t1, contig393.g9.t1	Dr02213
OG0000487	contig544.g1888.t1	Dr18642
OG0000487	contig238.g4.t1, contig222.g231.t1, contig240.g12.t1	Dr13282
OG0000487	contig173.g20.t1, contig169.g18.t1	Dr09026, Dr13739
OG0000488	contig878.g41.t1	Dr24459
OG0000489	contig174.g37.t1, contig570.g327.t1	Dr08705
OG0000489	contig2.g301.t1	Dr06123
OG0000490	contig95.g242.t1, contig315.g44.t1	Dr01652
OG0000490	contig267.g121.t1	Dr04295
OG0000490	contig119.g1878.t1	Dr14647
OG0000490	contig705.g1009.t1	Dr18334
OG0000501	contig540.g53.t1	Dr20176
OG0000501	contig222.g1507.t1	Dr10348
OG0000501	contig390.g254.t1	Dr16239
OG0000501	contig546.g564.t1, contig557.g694.t1, contig59.g3.t1	Dr01283
OG0000502	contig572.g33.t1	Dr19099
OG0000502	contig199.g55.t1	Dr15642
OG0000503	contig764.g790.t1	Dr17179
OG0000504	contig560.g1171.t1	Dr18716
OG0000504	contig421.g546.t1	Dr13065
OG0000505	contig557.g329.t1, contig156.g466.t1	Dr07268
OG0000505	contig390.g334.t1	Dr16314
OG0000505	contig206.g171.t1, contig476.g10.t1	Dr08170
OG0000505	contig206.g81.t1, contig916.g12.t1	Dr05648, Dr05651
OG0000505	contig206.g190.t1, contig476.g23.t1	Dr08167
OG0000506	contig267.g126.t1	Dr04300
OG0000506	contig119.g1873.t1	Dr14646
OG0000506	contig3.g362.t1	Dr02178
OG0000506	contig691.g294.t1, contig702.g24.t1, contig570.g170.t1	Dr08650
OG0000507	contig114.g2.t1, contig89.g1637.t1	Dr21843
OG0000507	contig549.g659.t1	Dr09576
OG0000508	contig705.g43.t1, contig601.g8.t1	Dr14474
OG0000508	contig706.g13.t1, contig705.g950.t1	Dr07697
OG0000508	contig222.g97.t1, contig233.g15.t1	Dr13902
OG0000509	contig887.g6.t1, contig886.g6.t1, contig553.g49.t1	Dr03456
OG0000509	contig546.g800.t1	Dr20408
OG0000510	contig570.g179.t1, contig604.g37.t1, contig2.g783.t1	Dr00418
OG0000511	contig837.g59.t1, contig549.g149.t1	Dr16074
OG0000511	contig119.g1955.t1	Dr14676
OG0000512	contig367.g14.t1, contig564.g1383.t1	Dr24361, Dr03849, Dr13383, Dr19461
OG0000512	contig629.g11.t1	Dr02428
OG0000513	contig858.g8.t1, contig421.g228.t1	Dr11972
OG0000513	contig692.g14.t1, contig564.g86.t1	Dr05825
OG0000513	contig3.g94.t1, contig380.g5.t1	Dr02319
OG0000518	contig875.g23.t1, contig876.g12.t1, contig119.g1853.t1	Dr14631
OG0000518	contig570.g278.t1	Dr08676
OG0000518	contig222.g448.t1, contig227.g7.t1	Dr00080
OG0000519	contig565.g63.t1	Dr16656
OG0000519	contig606.g35.t1, contig1.g417.t1, contig554.g8.t1	Dr00757
OG0000519	contig546.g732.t1, contig765.g40.t1	Dr01577
OG0000520	contig607.g30.t1, contig608.g11.t1, contig1.g92.t1, contig330.g348.t1, contig344.g121.t1	Dr10401
OG0000520	contig553.g220.t1	Dr03581
OG0000521	contig267.g296.t1	Dr10604
OG0000521	contig595.g77.t1	Dr06029
OG0000521	contig549.g102.t1	Dr16110
OG0000522	contig119.g1875.t1, contig267.g124.t1	Dr04297
OG0000523	contig390.g298.t1, contig818.g9.t1	Dr16275, Dr16276
OG0000523	contig390.g344.t1	Dr16325
OG0000524	contig457.g299.t1	Dr01861, Dr01860
OG0000524	contig443.g44.t1, contig569.g537.t1, contig569.g537.t2	Dr15128, Dr24069
OG0000524	contig544.g49.t1, contig41.g21.t1	Dr07769, Dr18623
OG0000524	contig457.g297.t1	Dr21781, Dr01857, Dr01858, Dr01855, Dr01859
OG0000524	contig457.g292.t1	Dr01854
OG0000525	contig237.g10.t1	Dr13885
OG0000525	contig678.g16.t1	Dr07410
OG0000525	contig550.g76.t1	Dr04868
OG0000526	contig174.g28.t1	Dr11375
OG0000526	contig889.g6.t1	Dr23071, Dr08708, Dr11386, Dr23070, Dr23069, Dr11384, Dr15917, Dr11381, Dr11382, Dr11378, Dr11377, Dr11385, Dr11387, Dr23067
OG0000526	contig174.g30.t1	Dr11383
OG0000526	contig570.g336.t1	Dr11379, Dr11380, Dr11376
OG0000527	contig119.g540.t1	Dr16814
OG0000528	contig293.g11.t1	Dr25130
OG0000528	contig546.g250.t1	Dr15250
OG0000529	contig558.g2252.t1, contig675.g32.t1	Dr07001
OG0000529	contig558.g2253.t1, contig675.g31.t1	Dr07000
OG0000530	contig570.g585.t1	Dr13785
OG0000545	contig730.g29.t1, contig222.g33.t1, contig570.g386.t1	Dr11339
OG0000545	contig294.g164.t1	Dr16864
OG0000547	contig678.g265.t1	Dr07529
OG0000548	contig199.g135.t1	Dr18288
OG0000548	contig199.g136.t1	Dr18289
OG0000548	contig3.g572.t2, contig814.g18.t1, contig815.g1.t1	Dr02029
OG0000548	contig814.g15.t1, contig813.g15.t1, contig3.g569.t1	Dr02031
OG0000548	contig3.g570.t1, contig814.g16.t1	Dr02032, Dr02030
OG0000549	contig544.g1550.t1	Dr07313, Dr06714
OG0000549	contig127.g3.t1, contig678.g465.t1	Dr09761
OG0000549	contig558.g1807.t1	Dr06855
OG0000550	contig512.g142.t1, contig530.g13.t1, contig924.g21.t1, contig888.g28.t1, contig600.g5.t1, contig512.g176.t1, contig888.g49.t1, contig924.g3.t1, contig888.g83.t1	Dr21884
OG0000550	contig513.g17.t1, contig509.g108.t1, contig509.g1.t1	Dr20370, Dr20357, Dr23937, Dr21877, Dr20386, Dr18879, Dr21878, Dr20373, Dr25621, Dr20842, Dr18078, Dr18080, Dr18869, Dr18075
OG0000551	contig421.g499.t1, contig199.g1562.t1	Dr23388
OG0000552	contig564.g356.t1	Dr12217
OG0000552	contig404.g127.t1	Dr20806, Dr07947, Dr12318, Dr05794
OG0000552	contig475.g21.t1	Dr21198, Dr21807, Dr08156
OG0000552	contig560.g1.t1, contig917.g30.t1	Dr01192, Dr25942, Dr25692, Dr04037, Dr13920, Dr15706, Dr23252, Dr13022, Dr12989, Dr14580, Dr22508, Dr16786, Dr08310
OG0000553	contig95.g539.t1, contig95.g543.t1	Dr12515
OG0000553	contig95.g544.t1	Dr12522
OG0000553	contig95.g536.t1	Dr12509
OG0000553	contig95.g541.t1	Dr12520, Dr12518
OG0000553	contig95.g540.t1	Dr12508
OG0000554	contig546.g255.t1	Dr00077
OG0000554	contig293.g19.t1	Dr15247
OG0000555	contig704.g9.t1	Dr12920
OG0000555	contig390.g168.t1	Dr15528
OG0000556	contig760.g117.t1, contig762.g28.t1	Dr08266
OG0000556	contig678.g559.t1	Dr09824
OG0000556	contig570.g505.t1	Dr11241
OG0000557	contig678.g483.t1, contig131.g2.t1	Dr00797, Dr09779
OG0000558	contig383.g9.t1, contig3.g673.t1	Dr17648
OG0000558	contig199.g41.t1	Dr15630
OG0000558	contig559.g136.t1	Dr04451, Dr16538, Dr04461
OG0000559	contig546.g334.t1, contig276.g5.t1, contig554.g362.t1	Dr06218
OG0000559	contig267.g373.t1	Dr13733, Dr10674
OG0000559	contig546.g3258.t1	Dr09459
OG0000559	contig222.g554.t1, contig544.g2524.t1	Dr05415
OG0000560	contig546.g112.t1, contig772.g10.t1, contig554.g46.t1	Dr06923
OG0000560	contig549.g109.t1, contig905.g19.t1	Dr16102
OG0000561	contig580.g42.t1, contig353.g3.t1	Dr03784
OG0000561	contig542.g31.t1	Dr11603
OG0000562	contig560.g314.t1	Dr11450
OG0000562	contig744.g4.t1, contig560.g313.t1, contig744.g5.t1	Dr11460, Dr11456, Dr11459
OG0000562	contig560.g315.t1, contig744.g3.t1	Dr11449
OG0000563	contig666.g51.t1, contig89.g1888.t1	Dr08429
OG0000563	contig816.g49.t1, contig553.g17.t1	Dr03433
OG0000566	contig544.g134.t1, contig544.g133.t1, contig28.g90.t1, contig558.g1461.t1, contig544.g1042.t1, contig549.g134.t1, contig222.g149.t1, contig222.g1504.t1, contig567.g274.t1, contig585.g680.t1, contig841.g12.t1, contig410.g2.t1, contig558.g1463.t1, contig659.g39.t1, contig566.g53.t1, contig764.g135.t1, contig628.g9.t1, contig546.g1899.t1, contig421.g71.t1, contig89.g857.t1, contig294.g173.t1, contig…	Dr00193, Dr05657, Dr06627
OG0000572	contig625.g5.t1, contig546.g2834.t1	Dr13272, Dr18109
OG0000572	contig421.g606.t1	Dr20104
OG0000572	contig564.g1218.t1	Dr18164, Dr19415, Dr06522
OG0000573	contig879.g66.t1, contig553.g343.t1	Dr03652
OG0000573	contig89.g2380.t1	Dr09684
OG0000573	contig1.g578.t1, contig16.g52.t1	Dr00867
OG0000573	contig531.g46.t1, contig564.g1452.t1	Dr06580
OG0000575	contig421.g529.t1, contig442.g18.t1	Dr13055
OG0000575	contig442.g12.t1	Dr13053, Dr13052, Dr23740
OG0000575	contig442.g15.t1	Dr13057, Dr13056
OG0000575	contig421.g530.t1, contig442.g19.t1	Dr13058
OG0000575	contig421.g528.t1, contig442.g11.t1	Dr13050
OG0000576	contig546.g402.t1	Dr06271
OG0000576	contig554.g475.t1, contig159.g62.t1, contig554.g458.t1, contig546.g403.t1	Dr06272
OG0000576	contig554.g449.t1, contig162.g13.t1	Dr05177, Dr05179
OG0000576	contig546.g401.t1, contig546.g393.t1	Dr06266, Dr06262, Dr06270, Dr06264, Dr06265, Dr06261, Dr24178, Dr06267, Dr06263
OG0000577	contig72.g54.t1, contig557.g1015.t1	Dr08420, Dr20402
OG0000577	contig89.g2136.t1	Dr14148
OG0000578	contig390.g131.t1, contig518.g16.t1	Dr20431
OG0000578	contig89.g1945.t1	Dr11199
OG0000578	contig330.g19.t1	Dr21309
OG0000579	contig546.g434.t1	Dr06296
OG0000579	contig270.g3.t1	Dr18398
OG0000579	contig390.g358.t1	Dr09245
OG0000580	contig181.g4.t1	Dr21652
OG0000580	contig730.g24.t1	Dr13853
OG0000580	contig222.g28.t1	Dr11327, Dr11328
OG0000580	contig544.g1099.t1	Dr03910
OG0000581	contig630.g32.t1	Dr21275, Dr10890
OG0000582	contig368.g47.t1, contig764.g156.t1	Dr03954, Dr02557, Dr18713, Dr15104
OG0000583	contig390.g487.t1	Dr09336
OG0000583	contig390.g489.t1	Dr17519, Dr09342, Dr09333, Dr09340, Dr17520, Dr09343, Dr09339
OG0000583	contig390.g485.t1	Dr09334
OG0000584	contig760.g161.t1, contig678.g596.t1	Dr09842
OG0000585	contig785.g15.t1, contig564.g1423.t1	Dr06571
OG0000585	contig89.g2379.t1	Dr09683
OG0000585	contig879.g67.t1, contig553.g342.t1	Dr03651
OG0000586	contig267.g323.t1	Dr10625
OG0000586	contig1.g175.t1	Dr13481
OG0000586	contig595.g59.t1	Dr06044
OG0000586	contig549.g90.t1	Dr16119
OG0000587	contig117.g17.t1, contig89.g1665.t1	Dr01076
OG0000587	contig816.g26.t1, contig552.g487.t1	Dr03415
OG0000587	contig1.g101.t1, contig607.g20.t1	Dr16504
OG0000588	contig546.g565.t1	Dr06380
OG0000589	contig920.g151.t1, contig498.g15.t1	Dr02390
OG0000589	contig637.g1.t1, contig544.g2111.t1	Dr10892
OG0000589	contig758.g49.t1, contig119.g322.t1	Dr02738
OG0000590	contig89.g113.t1, contig902.g19.t1, contig267.g118.t1	Dr04291
OG0000590	contig89.g2118.t1	Dr11067
OG0000590	contig553.g147.t1	Dr03516
OG0000591	contig95.g939.t1	Dr14382
OG0000591	contig119.g134.t1	Dr10938
OG0000592	contig199.g573.t1, contig200.g265.t1	Dr00177
OG0000592	contig3.g519.t1	Dr02069
OG0000592	contig567.g66.t1	Dr07972
OG0000593	contig559.g139.t1	Dr04462
OG0000593	contig559.g140.t1	Dr21041
OG0000593	contig559.g141.t1	Dr21044, Dr21043
OG0000594	contig562.g653.t1	Dr12967
OG0000594	contig550.g123.t1	Dr04815
OG0000595	contig206.g59.t1, contig532.g4.t1	Dr05663
OG0000595	contig764.g1010.t1, contig266.g29.t1	Dr13145
OG0000595	contig544.g1772.t1, contig40.g4.t1, contig1.g242.t1	Dr00682
OG0000598	contig643.g81.t1	Dr03107, Dr04730, Dr22356, Dr21948, Dr15365, Dr01078, Dr21030, Dr13994, Dr24438, Dr06623, Dr24917, Dr22209, Dr10694, Dr18007, Dr03255, Dr24177, Dr24793, Dr25734, Dr14834, Dr18441, Dr17513, Dr12118, Dr20206, Dr23159, Dr10858, Dr12079, Dr13079, Dr00744, Dr17221, Dr00828, Dr04545
OG0000600	contig570.g538.t1	Dr25159, Dr25157, Dr24440, Dr21307, Dr20427, Dr08264, Dr10959, Dr16280, Dr08614, Dr11222, Dr25539, Dr11226
OG0000600	contig119.g591.t1	Dr07070, Dr02102, Dr02090, Dr12549, Dr10979, Dr24800, Dr16526, Dr25612, Dr03019, Dr25465, Dr02098, Dr08314, Dr24043, Dr03028, Dr11795, Dr04239, Dr01435, Dr19767
OG0000601	contig119.g642.t1, contig78.g28.t1, contig546.g2492.t1, contig542.g182.t1, contig39.g46.t1, contig95.g185.t1, contig267.g564.t1, contig369.g94.t1, contig119.g1157.t1, contig1.g882.t1, contig546.g369.t1, contig206.g289.t1, contig122.g40.t1, contig222.g1610.t1, contig474.g15.t1, contig215.g25.t1, contig554.g122.t1, contig2.g63.t1, contig546.g1293.t1, contig564.g316.t1, contig2.g252.t1, contig125.g2…	Dr15440
OG0000607	contig553.g129.t1	Dr03505
OG0000607	contig89.g2073.t1	Dr19994
OG0000607	contig267.g459.t1	Dr00363, Dr12091
OG0000607	contig553.g181.t1	Dr03555
OG0000607	contig89.g2181.t1	Dr14109
OG0000608	contig580.g114.t1, contig351.g3.t1	Dr07362
OG0000608	contig87.g24.t1, contig558.g63.t1	Dr08525
OG0000608	contig564.g1176.t1, contig319.g46.t1	Dr14853
OG0000608	contig764.g845.t1	Dr17158
OG0000609	contig835.g20.t1, contig549.g236.t1	Dr19072
OG0000610	contig40.g11.t1, contig544.g1760.t1	Dr12433
OG0000610	contig678.g401.t1	Dr04034
OG0000611	contig345.g22.t1, contig330.g104.t1	Dr15837
OG0000611	contig553.g26.t1	Dr03439
OG0000611	contig1.g690.t1, contig620.g39.t1	Dr00930
OG0000612	contig558.g1658.t1, contig106.g77.t1	Dr09656, Dr09658, Dr09662, Dr09663, Dr09659, Dr09664
OG0000613	contig89.g1909.t1, contig666.g17.t1	Dr08443
OG0000613	contig330.g113.t1	Dr15831
OG0000613	contig620.g31.t1, contig1.g678.t1	Dr00926
OG0000614	contig862.g35.t1, contig864.g13.t1, contig589.g16.t1	Dr05713
OG0000615	contig580.g104.t1	Dr07374, Dr07375
OG0000616	contig421.g351.t1	Dr15985
OG0000616	contig560.g217.t1, contig251.g20.t1	Dr14514
OG0000618	contig199.g1478.t1	Dr12805
OG0000619	contig764.g366.t1	Dr10175
OG0000620	contig2.g382.t1, contig2.g377.t1	Dr00612, Dr00601
OG0000620	contig546.g372.t1, contig287.g12.t1	Dr16875, Dr06615
OG0000621	contig570.g459.t1	Dr15324, Dr11284
OG0000621	contig746.g12.t1, contig678.g645.t1, contig747.g14.t1	Dr09859
OG0000621	contig704.g115.t1	Dr17238
OG0000622	contig390.g227.t1	Dr16215
OG0000623	contig627.g118.t1	Dr19453
OG0000623	contig920.g27.t1	Dr18142
OG0000623	contig2.g894.t1	Dr00349
OG0000623	contig546.g3118.t1	Dr07178
OG0000624	contig199.g152.t1	Dr18305
OG0000624	contig546.g484.t1	Dr06330
OG0000625	contig421.g331.t1, contig860.g23.t1, contig861.g26.t1	Dr19931, Dr15968
OG0000626	contig144.g17.t1	Dr03757
OG0000626	contig565.g405.t1	Dr18126
OG0000626	contig350.g59.t1, contig267.g850.t1	Dr06536, Dr19863, Dr24785
OG0000626	contig28.g62.t1	Dr06535
OG0000626	contig550.g71.t1	Dr08781
OG0000626	contig764.g141.t1, contig595.g149.t1	Dr03879
OG0000627	contig199.g1584.t1, contig498.g29.t1, contig638.g4.t1, contig637.g15.t1, contig544.g2126.t1, contig638.g3.t1	Dr10899
OG0000628	contig473.g16.t1	Dr04364
OG0000628	contig558.g2286.t1	Dr04362
OG0000629	contig89.g2411.t1	Dr19481
OG0000629	contig553.g375.t1	Dr03673
OG0000629	contig89.g2419.t1	Dr19486
OG0000629	contig89.g2420.t1	Dr03147, Dr20848, Dr19487, Dr20850, Dr19488
OG0000629	contig89.g2418.t1	Dr19484
OG0000629	contig89.g2421.t1	Dr20851, Dr19489
OG0000629	contig553.g376.t1, contig879.g34.t1	Dr03674
OG0000631	contig1.g551.t1, contig16.g27.t1	Dr00843
OG0000635	contig546.g2611.t1, contig557.g595.t1, contig691.g694.t1, contig558.g784.t1, contig255.g33.t1, contig585.g341.t1, contig405.g37.t1, contig585.g525.t1, contig17.g75.t1, contig764.g1173.t1, contig269.g26.t1, contig704.g147.t1, contig565.g381.t1, contig719.g88.t1, contig404.g161.t1, contig284.g11.t1, contig564.g327.t1, contig585.g207.t1, contig56.g81.t1, contig557.g508.t1, contig324.g35.t1	Dr25999, Dr25921, Dr15896
OG0000635	contig691.g1408.t1	Dr05532, Dr23449
OG0000648	contig814.g40.t1, contig3.g593.t1, contig565.g105.t1, contig558.g2363.t1, contig475.g10.t1, contig559.g6.t1, contig558.g2364.t1, contig475.g9.t1	Dr18258
OG0000650	contig330.g189.t1	Dr15900
OG0000650	contig1.g78.t1	Dr16489
OG0000650	contig116.g12.t1, contig89.g1773.t1	Dr01034
OG0000650	contig816.g30.t1, contig552.g493.t1	Dr03418
OG0000651	contig544.g1902.t1	Dr18653
OG0000651	contig544.g1672.t1, contig631.g37.t1	Dr12349
OG0000651	contig544.g1676.t1	Dr12353, Dr12352
OG0000652	contig522.g37.t1, contig522.g38.t1	Dr02929
OG0000652	contig522.g36.t1	Dr02928, Dr02927
OG0000652	contig522.g39.t1	Dr02930
OG0000653	contig691.g1905.t1	Dr15319
OG0000653	contig2.g926.t1	Dr10643
OG0000654	contig546.g621.t1, contig770.g7.t1	Dr06416
OG0000655	contig540.g59.t1, contig290.g4.t1, contig580.g262.t1	Dr18921
OG0000656	contig143.g49.t1, contig920.g304.t1	Dr02478
OG0000656	contig421.g337.t1, contig421.g436.t1	Dr19120
OG0000657	contig913.g61.t1, contig764.g1131.t1	Dr12212
OG0000658	contig119.g173.t1	Dr10925, Dr03859
OG0000658	contig97.g146.t1, contig89.g427.t1	Dr10289
OG0000658	contig565.g239.t1	Dr14790
OG0000659	contig255.g49.t1, contig560.g460.t1	Dr18967
OG0000659	contig552.g155.t1	Dr03169
OG0000659	contig456.g88.t1, contig588.g166.t1	Dr13562
OG0000660	contig549.g191.t1	Dr07870
OG0000660	contig549.g188.t1, contig837.g26.t1, contig549.g190.t1	Dr16068
OG0000661	contig805.g11.t1, contig764.g303.t1	Dr22719, Dr10134
OG0000661	contig546.g3027.t1	Dr08898
OG0000661	contig580.g214.t1	Dr18955
OG0000662	contig542.g50.t1, contig542.g52.t1, contig486.g4.t1, contig542.g69.t1, contig486.g21.t1, contig542.g88.t1, contig486.g48.t1, contig542.g95.t1, contig486.g33.t1, contig542.g84.t1, contig542.g59.t1, contig486.g9.t1, contig486.g11.t1, contig542.g61.t1, contig542.g84.t2, contig486.g41.t1	Dr11628
OG0000662	contig486.g40.t1, contig542.g85.t1	Dr11626
OG0000664	contig552.g408.t1, contig251.g23.t1	Dr14517
OG0000664	contig294.g199.t1	Dr20322, Dr10352
OG0000665	contig163.g10.t1	Dr06076
OG0000665	contig705.g1268.t1, contig163.g11.t1, contig705.g1269.t1, contig163.g13.t1	Dr06075
OG0000665	contig705.g1266.t1, contig163.g14.t1	Dr06077
OG0000666	contig705.g773.t1, contig792.g25.t1	Dr02506
OG0000666	contig545.g7.t1, contig286.g12.t1, contig546.g4.t1, contig678.g748.t1	Dr09936
OG0000667	contig836.g1.t1, contig549.g344.t1	Dr05857, Dr09648, Dr25743, Dr12891
OG0000667	contig559.g156.t1	Dr23630, Dr21053
OG0000667	contig383.g18.t1, contig3.g683.t1	Dr17659
OG0000667	contig565.g41.t1	Dr16683
OG0000668	contig553.g278.t1	Dr03612
OG0000668	contig553.g279.t1	Dr03614, Dr03613
OG0000668	contig143.g14.t1, contig920.g334.t1	Dr14947
OG0000670	contig457.g69.t1	Dr01708
OG0000671	contig557.g835.t1, contig65.g35.t1	Dr01356
OG0000672	contig580.g99.t1	Dr12142
OG0000672	contig294.g1104.t1, contig302.g102.t1	Dr20876
OG0000672	contig588.g31.t1, contig868.g56.t1	Dr17325
OG0000672	contig560.g136.t1	Dr13598
OG0000673	contig169.g10.t1, contig571.g32.t1	Dr13746, Dr24517, Dr24518
OG0000673	contig169.g8.t1, contig571.g30.t1	Dr13748, Dr13747, Dr25912
OG0000673	contig705.g1042.t1	Dr11524
OG0000674	contig554.g323.t1, contig177.g6.t1	Dr05077
OG0000675	contig705.g696.t1	Dr14471
OG0000675	contig199.g1657.t1, contig581.g39.t1, contig705.g695.t1, contig581.g43.t1, contig705.g693.t1	Dr14473
OG0000675	contig42.g30.t1, contig627.g69.t1	Dr19425
OG0000676	contig562.g658.t1, contig468.g148.t1	Dr12961
OG0000677	contig330.g26.t1	Dr20998
OG0000678	contig119.g218.t1	Dr02869
OG0000678	contig119.g314.t1, contig119.g312.t1, contig119.g313.t1	Dr02772, Dr02770, Dr02764, Dr02767, Dr02769
OG0000678	contig119.g310.t1	Dr02773, Dr02774
OG0000680	contig119.g1695.t1	Dr17379
OG0000680	contig95.g485.t1	Dr06502
OG0000680	contig119.g1691.t1	Dr17392, Dr17390, Dr17388, Dr06503
OG0000680	contig828.g22.t1, contig78.g11.t1, contig697.g8.t1	Dr05202
OG0000682	contig214.g25.t1, contig199.g1029.t1, contig572.g259.t1, contig567.g313.t1, contig564.g1413.t1, contig330.g636.t1, contig347.g120.t1, contig564.g118.t1, contig74.g17.t1, contig669.g48.t1, contig801.g16.t1, contig148.g16.t1, contig558.g1758.t1, contig580.g236.t1, contig89.g1798.t1, contig89.g1635.t1, contig481.g16.t1, contig206.g212.t1, contig402.g22.t1, contig588.g268.t1, contig560.g512.t1, conti…	Dr00923
OG0000683	contig753.g26.t1, contig771.g24.t1, contig222.g54.t1, contig402.g60.t1, contig920.g283.t1, contig754.g12.t1, contig194.g41.t1, contig405.g27.t1, contig585.g515.t1, contig585.g673.t1, contig222.g53.t1, contig564.g1380.t1, contig367.g21.t1, contig644.g21.t1, contig557.g585.t1, contig558.g1951.t1, contig674.g38.t1, contig546.g3147.t1, contig557.g340.t1, contig771.g25.t1, contig753.g25.t1, contig920.…	Dr08127
OG0000689	contig421.g213.t1, contig843.g10.t1, contig844.g9.t1, contig199.g1291.t1	Dr09181
OG0000690	contig678.g378.t1, contig679.g23.t1	Dr11985, Dr04055
OG0000690	contig920.g321.t1, contig143.g25.t1	Dr15981
OG0000690	contig811.g42.t1, contig812.g16.t1, contig3.g24.t1	Dr00284
OG0000691	contig764.g447.t1	Dr10217
OG0000691	contig199.g212.t1	Dr12297
OG0000692	contig174.g41.t1, contig570.g323.t1	Dr08702
OG0000692	contig2.g323.t1	Dr06115
OG0000693	contig595.g78.t1	Dr06028
OG0000693	contig267.g319.t1	Dr10622
OG0000695	contig546.g2742.t1, contig38.g34.t1	Dr19305
OG0000695	contig556.g153.t1, contig718.g7.t1	Dr07272
OG0000696	contig546.g352.t1	Dr06232
OG0000696	contig554.g396.t1	Dr09282, Dr05147
OG0000697	contig750.g173.t1, contig259.g24.t1	Dr19010
OG0000697	contig691.g257.t1, contig696.g19.t1	Dr06063
OG0000698	contig296.g8.t1, contig95.g40.t1	Dr12950, Dr12948, Dr01704
OG0000700	contig748.g2.t1, contig252.g7.t1, contig560.g420.t1	Dr10314
OG0000700	contig222.g146.t1	Dr13937
OG0000701	contig827.g1.t1, contig3.g19.t1, contig812.g20.t1	Dr00288
OG0000701	contig764.g709.t1	Dr04267, Dr04268
OG0000702	contig667.g21.t1, contig557.g898.t1	Dr01403
OG0000703	contig193.g39.t1, contig691.g1862.t1	Dr19941
OG0000704	contig243.g9.t1	Dr09814
OG0000704	contig199.g206.t1	Dr12293
OG0000704	contig549.g84.t1	Dr16129, Dr16128
OG0000704	contig705.g828.t1, contig338.g13.t1	Dr07607
OG0000705	contig607.g11.t1, contig1.g109.t1, contig691.g335.t1	Dr08009
OG0000706	contig390.g370.t1, contig273.g23.t1, contig764.g1066.t1	Dr20066
OG0000706	contig222.g1514.t1, contig222.g1526.t1	Dr09580
OG0000707	contig554.g392.t1, contig546.g349.t1	Dr06230, Dr05144
OG0000707	contig390.g414.t1, contig826.g25.t1	Dr09285
OG0000707	contig374.g34.t1, contig764.g738.t1	Dr17201
OG0000709	contig2.g907.t1	Dr00343
OG0000709	contig267.g374.t1, contig355.g18.t1	Dr10675
OG0000709	contig2.g908.t1	Dr00342
OG0000711	contig883.g12.t1, contig199.g1411.t1	Dr19915
OG0000712	contig572.g52.t1	Dr19116
OG0000712	contig569.g494.t1, contig443.g8.t1	Dr15118
OG0000713	contig271.g23.t1, contig546.g659.t1	Dr01613
OG0000713	contig667.g10.t1	Dr01413
OG0000714	contig572.g72.t1	Dr15414
OG0000714	contig222.g309.t1	Dr13338
OG0000714	contig631.g31.t1, contig544.g1666.t1	Dr12346
OG0000715	contig267.g553.t1, contig267.g548.t1, contig365.g7.t1	Dr12129
OG0000715	contig10.g10.t1, contig2.g876.t1	Dr00356, Dr12130
OG0000716	contig920.g75.t1	Dr12701, Dr20097, Dr18173, Dr19694, Dr24520, Dr19695
OG0000718	contig546.g417.t1	Dr06282
OG0000718	contig326.g13.t1, contig554.g578.t1	Dr04555
OG0000719	contig3.g80.t1	Dr02332
OG0000719	contig564.g41.t1, contig146.g21.t1	Dr05845
OG0000720	contig267.g1001.t1	Dr14147, Dr03522, Dr18315
OG0000720	contig507.g53.t1	Dr18314
OG0000720	contig546.g1225.t1, contig58.g26.t1, contig63.g25.t1	Dr04541
OG0000721	contig336.g46.t1	Dr22072
OG0000721	contig1.g876.t1	Dr17771
OG0000721	contig89.g1994.t1	Dr11166
OG0000722	contig89.g260.t1, contig97.g8.t1, contig97.g4.t1, contig89.g256.t1	Dr11453
OG0000722	contig97.g13.t1, contig89.g257.t1, contig97.g5.t1	Dr10299, Dr11452
OG0000723	contig719.g52.t1, contig565.g338.t1	Dr01181, Dr20907, Dr04518, Dr14727
OG0000725	contig595.g117.t1, contig471.g25.t1	Dr06003
OG0000725	contig905.g17.t1, contig549.g111.t1	Dr16100
OG0000726	contig544.g1826.t1, contig37.g6.t1, contig679.g8.t1, contig678.g358.t1	Dr07599
OG0000728	contig581.g149.t1, contig705.g575.t1	Dr09910, Dr16710
OG0000729	contig745.g10.t1	Dr11466
OG0000729	contig744.g15.t1	Dr11475
OG0000730	contig678.g298.t1	Dr07557
OG0000730	contig764.g668.t1	Dr04242
OG0000730	contig390.g534.t1	Dr09379
OG0000731	contig552.g485.t1, contig816.g24.t1	Dr03413
OG0000733	contig861.g13.t1, contig860.g11.t1, contig421.g322.t1	Dr15964
OG0000733	contig691.g321.t1, contig697.g18.t1	Dr17086
OG0000733	contig554.g356.t1	Dr05114
OG0000735	contig569.g764.t1	Dr15156
OG0000737	contig315.g29.t1	Dr25202, Dr06726
OG0000737	contig557.g415.t1	Dr07259, Dr01767, Dr06403, Dr19670, Dr19896, Dr25861, Dr07029, Dr00037, Dr23125, Dr05505, Dr05497, Dr01622, Dr23590, Dr12243, Dr10286, Dr05775, Dr22373, Dr00534, Dr19127, Dr07168, Dr25163, Dr11272, Dr19761, Dr08946, Dr02629
OG0000738	contig268.g24.t1, contig273.g5.t1, contig764.g1051.t1	Dr13122
OG0000738	contig764.g1056.t1, contig268.g30.t1, contig273.g10.t1	Dr22129, Dr23490, Dr20076, Dr20075
OG0000738	contig228.g55.t1, contig222.g1000.t1	Dr05994, Dr05995, Dr25370, Dr17699, Dr10341, Dr09589, Dr13112
OG0000738	contig273.g20.t1, contig764.g1064.t1	Dr20072, Dr20073, Dr13117, Dr20074, Dr20069, Dr20071
OG0000740	contig764.g27.t1, contig371.g17.t1	Dr15027, Dr24573, Dr24571, Dr19154, Dr14585, Dr25248, Dr15028, Dr24572, Dr15029
OG0000741	contig531.g7.t1	Dr24483
OG0000741	contig714.g12.t1	Dr19680, Dr17074, Dr21244, Dr06440, Dr25607, Dr05401, Dr19132, Dr15083, Dr16070, Dr00687, Dr15232, Dr25418, Dr15615, Dr26169, Dr20020, Dr24450, Dr00570, Dr06247, Dr24082, Dr13043, Dr25737, Dr26032, Dr25655, Dr15142, Dr25528, Dr24482
OG0000742	contig330.g315.t1	Dr06794, Dr18875, Dr25265, Dr25152, Dr18002, Dr21702, Dr19570, Dr19607, Dr21607, Dr20654, Dr21612, Dr22999, Dr23000, Dr25330, Dr21167, Dr24856, Dr22146, Dr18483, Dr24398, Dr20261, Dr20217, Dr24336, Dr23306
OG0000742	contig217.g71.t1	Dr18581, Dr21362, Dr23946, Dr20394
OG0000743	contig222.g835.t1, contig691.g1734.t1, contig231.g2.t1, contig558.g998.t1, contig544.g1255.t1, contig546.g1087.t1, contig119.g1469.t1, contig705.g985.t1, contig94.g1266.t1, contig434.g4.t1, contig558.g1796.t1, contig157.g54.t1, contig705.g188.t1	Dr01049
OG0000743	contig447.g46.t1, contig704.g116.t1, contig560.g1028.t1, contig4.g66.t1, contig661.g2.t1, contig558.g172.t1, contig661.g1.t1, contig662.g2.t1, contig21.g26.t1, contig662.g1.t1, contig112.g37.t1, contig705.g602.t1, contig691.g384.t1, contig418.g139.t1	Dr01785
OG0000744	contig395.g24.t1, contig3.g468.t1, contig395.g28.t1, contig3.g470.t1, contig395.g30.t1, contig3.g472.t1, contig395.g32.t1, contig3.g479.t1, contig3.g477.t1, contig395.g25.t1, contig3.g469.t1	Dr18278, Dr02105, Dr02100, Dr02110, Dr02108, Dr02107, Dr02097, Dr11224, Dr02101, Dr02103, Dr02096, Dr02104, Dr18277, Dr02099, Dr02106
OG0000752	contig178.g25.t1, contig554.g284.t1	Dr05062
OG0000753	contig3.g348.t1	Dr02190, Dr02192, Dr02191, Dr02193
OG0000753	contig487.g11.t1, contig488.g2.t1, contig541.g13.t1, contig540.g122.t1	Dr11587
OG0000754	contig89.g1986.t1	Dr11173
OG0000754	contig89.g1985.t1	Dr11172
OG0000757	contig184.g15.t1, contig554.g170.t1	Dr04980
OG0000758	contig588.g36.t1, contig868.g51.t1	Dr17330
OG0000759	contig678.g599.t1	Dr09845
OG0000759	contig764.g454.t1	Dr10221
OG0000759	contig739.g4.t1, contig678.g688.t1	Dr09893
OG0000760	contig521.g23.t1, contig199.g1497.t1	Dr21252, Dr12782
OG0000760	contig2.g558.t1, contig14.g26.t1	Dr00547, Dr00548, Dr00546
OG0000761	contig629.g26.t1, contig544.g2033.t1	Dr10844
OG0000761	contig544.g2031.t1, contig629.g24.t1	Dr10842
OG0000762	contig546.g640.t1, contig271.g6.t1	Dr06437
OG0000762	contig808.g3.t1, contig764.g657.t1, contig807.g4.t1	Dr04235
OG0000762	contig390.g613.t1, contig829.g1.t1	Dr09430
OG0000764	contig95.g967.t1	Dr00246
OG0000765	contig544.g1985.t1	Dr21076, Dr21077
OG0000766	contig89.g2080.t1	Dr11099
OG0000766	contig764.g492.t1	Dr10239
OG0000767	contig445.g37.t1, contig418.g325.t1, contig439.g1.t1	Dr15727
OG0000767	contig764.g310.t1	Dr10140
OG0000767	contig750.g16.t1	Dr08760
OG0000768	contig267.g327.t1	Dr10630
OG0000768	contig15.g26.t1, contig1.g170.t1	Dr13486
OG0000769	contig705.g1335.t1	Dr14253, Dr14252, Dr14251, Dr14250, Dr14256
OG0000769	contig17.g73.t1, contig544.g2315.t1, contig339.g24.t1, contig572.g341.t1	Dr05553
OG0000770	contig704.g129.t1	Dr09861, Dr17231
OG0000770	contig199.g67.t1	Dr15608
OG0000771	contig850.g2.t1, contig418.g286.t1	Dr16543
OG0000771	contig764.g339.t1, contig377.g17.t1	Dr10153
OG0000772	contig572.g155.t1, contig175.g3.t1	Dr15388
OG0000772	contig738.g25.t1, contig222.g342.t1	Dr13360
OG0000773	contig764.g249.t1, contig805.g73.t1	Dr10094
OG0000773	contig232.g14.t1, contig222.g411.t1	Dr20058
OG0000773	contig180.g10.t1, contig572.g236.t1	Dr05595
OG0000773	contig546.g3072.t1	Dr08873
OG0000775	contig564.g1036.t1	Dr16774
OG0000775	contig212.g17.t1, contig199.g1218.t1	Dr09140
OG0000775	contig558.g41.t1	Dr18427
OG0000775	contig544.g364.t1, contig547.g217.t1	Dr06610
OG0000776	contig728.g384.t1	Dr06819
OG0000777	contig678.g13.t1	Dr07408
OG0000778	contig588.g174.t1, contig456.g83.t1	Dr13568
OG0000778	contig588.g196.t1, contig456.g39.t1, contig588.g203.t1	Dr13574
OG0000778	contig456.g62.t1, contig588.g189.t1, contig456.g59.t1, contig588.g194.t1, contig456.g64.t1, contig588.g188.t1, contig456.g71.t1, contig456.g82.t1, contig456.g75.t1, contig588.g184.t1, contig588.g175.t1	Dr13572, Dr13569
OG0000778	contig678.g170.t1	Dr13573, Dr15777
OG0000779	contig457.g235.t1	Dr01803
OG0000779	contig758.g21.t1, contig119.g353.t1	Dr02721
OG0000780	contig552.g417.t1	Dr03377
OG0000780	contig294.g250.t2, contig294.g250.t1, contig790.g19.t1	Dr23953
OG0000780	contig790.g19.t2	Dr10371
OG0000781	contig554.g106.t1, contig714.g30.t1, contig715.g12.t1, contig546.g164.t1	Dr10041
OG0000781	contig266.g5.t1, contig268.g5.t1, contig764.g1032.t1	Dr13131
OG0000782	contig2.g920.t1	Dr00338
OG0000782	contig294.g210.t1, contig327.g25.t1	Dr10360
OG0000782	contig552.g395.t1	Dr03364
OG0000782	contig251.g26.t1, contig560.g212.t1	Dr14520
OG0000783	contig557.g1119.t1, contig646.g6.t1	Dr01560
OG0000783	contig764.g509.t1	Dr15462, Dr16711, Dr10244
OG0000784	contig267.g32.t1, contig274.g1.t1, contig281.g9.t1, contig838.g1.t1, contig900.g9.t1, contig899.g30.t1, contig89.g51.t1	Dr05950
OG0000785	contig199.g1358.t1, contig421.g335.t1	Dr15971
OG0000785	contig827.g5.t1, contig3.g15.t1	Dr00290
OG0000785	contig557.g716.t1, contig60.g18.t1	Dr01295
OG0000786	contig806.g3.t1, contig552.g304.t1	Dr03291
OG0000786	contig552.g313.t1	Dr03298
OG0000786	contig560.g145.t1, contig560.g140.t1	Dr14577, Dr14575, Dr14574, Dr22965
OG0000787	contig335.g18.t1, contig705.g879.t1	Dr07634
OG0000787	contig546.g58.t1	Dr09964
OG0000787	contig562.g661.t1	Dr12958
OG0000787	contig550.g110.t1	Dr04828
OG0000788	contig37.g8.t1	Dr07601, Dr17816, Dr12455
OG0000788	contig540.g38.t1	Dr20160
OG0000789	contig294.g9.t1	Dr16996
OG0000790	contig678.g230.t1	Dr07509
OG0000790	contig678.g444.t1, contig127.g23.t1	Dr09744
OG0000790	contig544.g1718.t1, contig640.g33.t1	Dr12393
OG0000791	contig818.g1.t1, contig390.g306.t1, contig390.g307.t1	Dr16284
OG0000791	contig557.g669.t1	Dr01266
OG0000793	contig557.g1166.t1, contig533.g4.t1, contig647.g16.t1, contig546.g1177.t1	Dr04514
OG0000793	contig390.g29.t1	Dr15447
OG0000794	contig355.g61.t1, contig267.g415.t1	Dr10706
OG0000794	contig591.g10.t1	Dr23352
OG0000795	contig910.g22.t1, contig512.g64.t1, contig923.g5.t1	Dr08365
OG0000795	contig418.g110.t1	Dr03059
OG0000795	contig378.g33.t1, contig764.g645.t1	Dr04231
OG0000795	contig546.g679.t1	Dr01602
OG0000796	contig550.g133.t1	Dr04812
OG0000796	contig562.g656.t1	Dr12963
OG0000797	contig344.g136.t2, contig344.g136.t1, contig330.g355.t1	Dr25277, Dr10402
OG0000797	contig553.g7.t1	Dr06841, Dr03425
OG0000798	contig546.g3127.t1, contig572.g51.t1	Dr19115
OG0000798	contig222.g294.t1	Dr13328
OG0000801	contig570.g174.t1	Dr08652
OG0000802	contig546.g3257.t1	Dr09458
OG0000802	contig544.g2531.t1	Dr05416
OG0000802	contig222.g577.t1	Dr10328
OG0000803	contig752.g32.t1, contig750.g62.t1	Dr08733
OG0000803	contig851.g30.t1, contig418.g250.t1	Dr16560
OG0000804	contig294.g72.t1	Dr16954
OG0000805	contig222.g312.t1	Dr06550
OG0000805	contig564.g180.t1, contig144.g31.t1	Dr09631
OG0000805	contig558.g401.t1	Dr05483, Dr12254, Dr07275
OG0000805	contig558.g1696.t1	Dr19467
OG0000805	contig209.g26.t1, contig801.g29.t1	Dr07725
OG0000807	contig544.g1509.t1, contig544.g1510.t1, contig544.g1477.t1	Dr06680, Dr06678
OG0000807	contig544.g1504.t1	Dr06635
OG0000807	contig544.g1497.t1	Dr06688
OG0000807	contig544.g1487.t1	Dr06685, Dr06684
OG0000809	contig246.g20.t1, contig246.g16.t1, contig560.g275.t1	Dr19635
OG0000809	contig246.g18.t1	Dr19629, Dr19639
OG0000809	contig246.g15.t1, contig560.g276.t1	Dr11474, Dr19641, Dr11430, Dr11473, Dr19638, Dr19631
OG0000810	contig847.g15.t1, contig421.g85.t1	Dr24587, Dr17016, Dr17014, Dr24586, Dr07794, Dr07793
OG0000810	contig95.g741.t1, contig95.g744.t1, contig95.g747.t1, contig95.g750.t1	Dr17013, Dr17015, Dr13452
OG0000811	contig2.g642.t1	Dr00503
OG0000811	contig421.g146.t1	Dr12030, Dr12024, Dr12033, Dr00504, Dr12026, Dr12029
OG0000812	contig509.g85.t2	Dr20845
OG0000812	contig509.g85.t1	Dr20341, Dr20389, Dr18229, Dr20366, Dr21737, Dr24570
OG0000813	contig222.g1244.t1, contig731.g3.t1	Dr18399, Dr25184
OG0000813	contig731.g2.t1, contig94.g326.t1	Dr19725, Dr20558, Dr23926, Dr21129, Dr23218, Dr02717, Dr00853, Dr24278, Dr24279, Dr23604, Dr19130, Dr18619, Dr19039, Dr21452, Dr17751, Dr05872, Dr02529, Dr17376, Dr10443, Dr05580, Dr24752, Dr06114
OG0000814	contig279.g17.t1, contig45.g12.t1, contig549.g781.t1, contig119.g1722.t1, contig560.g1095.t1, contig558.g198.t1, contig383.g22.t1, contig3.g687.t1, contig581.g69.t1, contig705.g673.t1, contig119.g1380.t1, contig674.g7.t1, contig558.g2241.t1, contig921.g13.t1, contig691.g92.t1, contig330.g704.t1, contig546.g1153.t1, contig673.g7.t1, contig544.g2758.t1, contig546.g973.t1, contig649.g6.t1, contig20.…	Dr21325, Dr08786, Dr15960, Dr25291, Dr21758, Dr06541
OG0000830	contig549.g83.t1	Dr16130
OG0000830	contig15.g17.t1	Dr13496
OG0000830	contig267.g248.t1, contig354.g3.t1	Dr10559
OG0000831	contig3.g424.t1, contig817.g23.t1	Dr02136
OG0000833	contig540.g103.t1, contig488.g16.t1	Dr11580
OG0000833	contig488.g18.t1, contig540.g102.t1	Dr11579
OG0000833	contig569.g43.t1	Dr12874
OG0000833	contig435.g29.t1	Dr12875
OG0000834	contig65.g48.t1, contig557.g843.t1	Dr01365
OG0000834	contig65.g51.t1, contig557.g847.t1	Dr01366
OG0000834	contig764.g809.t1, contig206.g144.t1	Dr08175
OG0000835	contig562.g311.t1, contig724.g18.t1	Dr14297
OG0000835	contig562.g600.t1	Dr20018, Dr20016
OG0000836	contig668.g1.t1, contig89.g1830.t1, contig669.g2.t1	Dr08371
OG0000837	contig390.g255.t1, contig222.g1510.t1	Dr10349
OG0000837	contig400.g17.t1	Dr00307
OG0000837	contig920.g256.t1, contig143.g83.t1	Dr02454
OG0000838	contig560.g123.t1	Dr21515
OG0000838	contig866.g19.t1, contig588.g20.t1	Dr17316
OG0000838	contig867.g17.t1	Dr17311, Dr17313
OG0000839	contig553.g82.t1	Dr03475
OG0000839	contig537.g6.t1, contig336.g36.t1	Dr22066
OG0000839	contig89.g2014.t1, contig109.g20.t1	Dr11146
OG0000840	contig544.g2368.t1, contig17.g33.t1	Dr05524
OG0000840	contig546.g3267.t1	Dr09466
OG0000841	contig824.g3.t1, contig825.g3.t1, contig390.g68.t1	Dr15463
OG0000841	contig294.g127.t1, contig294.g125.t1	Dr16894
OG0000841	contig560.g654.t1	Dr16767
OG0000842	contig547.g64.t1, contig544.g271.t1	Dr07752
OG0000842	contig218.g106.t1, contig207.g127.t1, contig28.g28.t1	Dr07756
OG0000842	contig544.g262.t1, contig544.g182.t1, contig28.g39.t1	Dr07754, Dr07753
OG0000843	contig546.g304.t1	Dr06191
OG0000844	contig552.g42.t1, contig643.g50.t1	Dr03096
OG0000845	contig294.g53.t1	Dr16963
OG0000845	contig562.g648.t1	Dr12972
OG0000846	contig94.g1341.t1, contig102.g26.t1, contig560.g1228.t1, contig764.g384.t1, contig267.g249.t1, contig354.g2.t1, contig770.g5.t1, contig546.g625.t1	Dr06418
OG0000846	contig557.g876.t1, contig390.g530.t1, contig823.g20.t1	Dr09377
OG0000847	contig288.g6.t1, contig267.g172.t1	Dr16516, Dr08000
OG0000848	contig920.g109.t1, contig519.g30.t1	Dr18196
OG0000848	contig199.g1615.t1	Dr12725
OG0000848	contig857.g27.t1, contig421.g567.t1	Dr20131
OG0000849	contig421.g373.t1	Dr16010
OG0000849	contig414.g12.t1	Dr15694
OG0000849	contig691.g334.t1	Dr05207
OG0000849	contig94.g1287.t1	Dr07890
OG0000850	contig199.g1645.t1	Dr12705
OG0000850	contig848.g11.t1, contig849.g11.t1	Dr20103
OG0000851	contig2.g249.t1	Dr00233
OG0000851	contig705.g1236.t1	Dr06104
OG0000852	contig570.g487.t1	Dr11253
OG0000853	contig546.g128.t1	Dr06935, Dr10011
OG0000854	contig191.g539.t1	Dr04702
OG0000854	contig89.g1928.t1	Dr11212, Dr08475
OG0000855	contig371.g23.t1	Dr03000, Dr19155
OG0000857	contig558.g2267.t1, contig675.g17.t1, contig558.g2268.t1, contig675.g16.t1	Dr22207
OG0000858	contig96.g13.t1	Dr14343
OG0000858	contig119.g58.t1, contig757.g30.t1	Dr10986
OG0000858	contig457.g362.t1, contig458.g20.t1	Dr01923
OG0000859	contig546.g405.t1	Dr05186
OG0000859	contig390.g379.t1, contig764.g1065.t1, contig273.g22.t1	Dr20067
OG0000861	contig540.g58.t1	Dr20181
OG0000861	contig678.g340.t1	Dr12462, Dr07579
OG0000862	contig199.g1243.t1	Dr26184, Dr09156
OG0000862	contig564.g435.t1, contig275.g204.t1	Dr05760
OG0000863	contig74.g11.t1	Dr04114
OG0000864	contig565.g25.t1	Dr16689
OG0000864	contig544.g1951.t1	Dr18693
OG0000864	contig678.g271.t1	Dr07533
OG0000864	contig544.g1564.t1	Dr06720
OG0000865	contig593.g18.t1, contig594.g8.t1	Dr17472
OG0000865	contig549.g50.t1	Dr16158
OG0000866	contig883.g23.t1, contig199.g1419.t1	Dr19907
OG0000866	contig764.g1138.t1	Dr12204, Dr12203, Dr16320
OG0000867	contig206.g108.t1	Dr05637
OG0000867	contig268.g7.t1, contig266.g3.t1, contig764.g1034.t1	Dr13129
OG0000868	contig222.g721.t1, contig239.g26.t1	Dr17818
OG0000868	contig546.g367.t1, contig287.g17.t1	Dr06245
OG0000868	contig546.g366.t1, contig287.g19.t1	Dr06240
OG0000868	contig58.g1.t1, contig546.g1243.t1	Dr06242, Dr06244, Dr06243
OG0000869	contig705.g843.t1, contig333.g1.t1	Dr07614
OG0000869	contig546.g31.t1, contig546.g30.t1	Dr09954
OG0000870	contig562.g153.t1	Dr13611
OG0000871	contig3.g312.t1, contig3.g312.t2, contig393.g4.t1	Dr02209
OG0000872	contig691.g344.t1	Dr05217
OG0000872	contig585.g583.t1, contig412.g6.t1	Dr10734
OG0000873	contig174.g46.t1, contig570.g318.t1	Dr08698
OG0000874	contig351.g18.t1, contig580.g132.t1	Dr07346
OG0000874	contig212.g8.t1	Dr09143
OG0000874	contig564.g1012.t1	Dr13627
OG0000875	contig750.g184.t1	Dr19018
OG0000875	contig764.g425.t1, contig570.g124.t1	Dr08627
OG0000876	contig691.g339.t1	Dr05212
OG0000877	contig376.g8.t1, contig3.g661.t1	Dr17639
OG0000877	contig565.g50.t1, contig910.g8.t1	Dr16672
OG0000878	contig251.g27.t1, contig560.g211.t1	Dr14521
OG0000879	contig3.g226.t1	Dr02237
OG0000879	contig721.g18.t1, contig722.g19.t1, contig565.g240.t1	Dr14789
OG0000880	contig705.g1334.t1	Dr07231, Dr14257
OG0000881	contig222.g166.t1, contig736.g2.t1	Dr17552
OG0000882	contig522.g92.t1	Dr02970
OG0000882	contig764.g65.t1, contig399.g15.t1	Dr15059
OG0000883	contig95.g789.t1	Dr19751
OG0000883	contig95.g790.t1	Dr22159, Dr01238, Dr19752
OG0000883	contig119.g363.t1	Dr02711
OG0000884	contig109.g39.t1, contig89.g2033.t1	Dr03485, Dr11134
OG0000885	contig676.g18.t1	Dr03876
OG0000885	contig457.g286.t1	Dr01850
OG0000885	contig95.g863.t1	Dr14432
OG0000885	contig195.g28.t1, contig691.g1951.t1	Dr15340
OG0000886	contig390.g542.t1	Dr09389
OG0000887	contig119.g222.t1, contig119.g198.t1	Dr02875, Dr02877
OG0000887	contig2.g73.t1, contig119.g628.t1	Dr19986
OG0000888	contig562.g637.t1, contig562.g634.t1	Dr13676, Dr13680, Dr13679
OG0000892	contig678.g400.t1, contig678.g214.t1	Dr04035
OG0000892	contig40.g10.t1, contig544.g1761.t1	Dr12434
OG0000896	contig124.g1.t1, contig119.g533.t1, contig564.g633.t1	Dr25257
OG0000896	contig2.g42.t1, contig89.g1399.t1, contig17.g90.t1, contig544.g2298.t1, contig911.g2.t1, contig218.g64.t1, contig42.g65.t1, contig780.g11.t1, contig275.g208.t1, contig564.g432.t1, contig275.g260.t1, contig564.g389.t1, contig330.g941.t1	Dr15576, Dr26133
OG0000896	contig547.g66.t1, contig452.g8.t1, contig590.g11.t1, contig341.g19.t1, contig267.g706.t1, contig349.g41.t1, contig544.g1089.t1	Dr24646
OG0000911	contig138.g22.t1, contig119.g1502.t1	Dr16712, Dr17357
OG0000911	contig138.g8.t1, contig119.g1518.t1, contig119.g1504.t1, contig119.g1505.t1, contig138.g21.t1	Dr17360, Dr16719, Dr08423, Dr15123, Dr12225, Dr16716, Dr16731, Dr16720
OG0000912	contig95.g734.t1, contig300.g6.t1	Dr17026
OG0000912	contig588.g246.t1, contig453.g15.t1	Dr05755
OG0000913	contig119.g1663.t1, contig463.g33.t1	Dr17396
OG0000914	contig174.g20.t1, contig570.g342.t1	Dr11368
OG0000914	contig691.g124.t1	Dr11796, Dr11794, Dr11798, Dr11793, Dr11800
OG0000914	contig691.g125.t1	Dr11797
OG0000915	contig691.g186.t1	Dr11742
OG0000915	contig625.g6.t1	Dr18108
OG0000916	contig559.g18.t1, contig477.g29.t1	Dr04402
OG0000916	contig559.g20.t1, contig477.g27.t1	Dr04405, Dr04404
OG0000917	contig678.g232.t1	Dr07510
OG0000917	contig5.g10.t1, contig1.g324.t1	Dr00719
OG0000918	contig546.g273.t1	Dr06160
OG0000919	contig588.g1.t1	Dr17298
OG0000919	contig389.g5.t1, contig552.g272.t1	Dr03257
OG0000919	contig560.g96.t1	Dr21906, Dr21904
OG0000921	contig199.g207.t1	Dr12294
OG0000921	contig673.g19.t1, contig674.g19.t1, contig558.g2231.t1	Dr07011
OG0000923	contig89.g2438.t1	Dr13691, Dr19500
OG0000923	contig89.g2310.t1	Dr04354
OG0000924	contig119.g389.t1, contig753.g4.t1	Dr02684
OG0000926	contig544.g1548.t1	Dr06712
OG0000926	contig719.g39.t1	Dr15601
OG0000927	contig119.g247.t1	Dr02849
OG0000927	contig462.g11.t1, contig457.g154.t1, contig462.g9.t1, contig457.g161.t1	Dr01750
OG0000927	contig457.g156.t1	Dr01749, Dr01747, Dr01748
OG0000928	contig554.g26.t1	Dr06909
OG0000928	contig557.g954.t1	Dr01437
OG0000928	contig764.g634.t1	Dr04227
OG0000928	contig546.g686.t1, contig285.g21.t1	Dr09411, Dr01599
OG0000929	contig119.g107.t1	Dr10963
OG0000929	contig457.g345.t1	Dr01904
OG0000929	contig604.g65.t1, contig2.g757.t1, contig604.g63.t1	Dr00443, Dr00437
OG0000930	contig294.g98.t1	Dr16919
OG0000930	contig562.g579.t1	Dr13454
OG0000931	contig595.g71.t1	Dr06036
OG0000931	contig678.g623.t1, contig747.g29.t1	Dr09853
OG0000931	contig570.g466.t1	Dr11281
OG0000932	contig89.g1971.t1	Dr11181
OG0000932	contig887.g10.t2, contig553.g53.t1, contig887.g10.t1, contig886.g10.t1	Dr11180
OG0000932	contig887.g9.t1, contig886.g9.t1, contig553.g52.t1	Dr03459, Dr03458
OG0000934	contig95.g593.t1, contig691.g425.t1	Dr05285
OG0000935	contig522.g56.t1, contig906.g1.t1, contig907.g1.t1	Dr02945
OG0000937	contig389.g6.t1, contig552.g271.t1	Dr03256
OG0000938	contig199.g1240.t1, contig841.g32.t1, contig842.g17.t1, contig421.g56.t1	Dr25563, Dr07813, Dr09153
OG0000939	contig421.g474.t1	Dr21261
OG0000939	contig199.g1535.t1, contig521.g5.t1	Dr12768
OG0000940	contig859.g2.t1, contig858.g12.t1, contig421.g233.t1	Dr09190, Dr11969
OG0000942	contig750.g70.t1	Dr08726
OG0000942	contig546.g1213.t1	Dr00427
OG0000942	contig691.g295.t1, contig702.g23.t1	Dr17111
OG0000944	contig3.g551.t1, contig387.g9.t1	Dr02043
OG0000944	contig89.g2153.t1	Dr14129
OG0000944	contig553.g165.t1	Dr03537
OG0000945	contig564.g135.t1	Dr05812
OG0000945	contig421.g193.t1	Dr11993
OG0000946	contig580.g230.t1, contig544.g1875.t1	Dr18635
OG0000947	contig1.g75.t1	Dr16486
OG0000947	contig546.g948.t1, contig546.g959.t1	Dr04465
OG0000947	contig557.g1149.t1, contig646.g40.t1	Dr19776
OG0000948	contig218.g112.t1	Dr12075
OG0000948	contig475.g12.t1	Dr04398
OG0000949	contig678.g693.t1	Dr09898
OG0000950	contig580.g67.t1, contig357.g2.t1	Dr11639
OG0000951	contig558.g2298.t1, contig473.g3.t1, contig478.g41.t1	Dr04370
OG0000951	contig630.g11.t1, contig544.g2089.t1	Dr10882
OG0000952	contig494.g5.t1, contig565.g205.t1	Dr10463
OG0000952	contig3.g186.t1	Dr02256
OG0000952	contig549.g293.t1	Dr04727
OG0000953	contig62.g14.t1, contig546.g1441.t1	Dr08079
OG0000953	contig185.g10.t1	Dr11503
OG0000953	contig546.g2853.t1, contig634.g13.t1	Dr09028, Dr09029, Dr09027
OG0000953	contig634.g12.t1, contig546.g2852.t1	Dr09030, Dr09031
OG0000954	contig95.g592.t1	Dr05284
OG0000955	contig512.g124.t1	Dr08328
OG0000955	contig418.g178.t1	Dr17629
OG0000956	contig466.g10.t1, contig415.g14.t1, contig549.g69.t1	Dr16140
OG0000957	contig3.g395.t1, contig426.g1.t1, contig569.g733.t1	Dr15144
OG0000958	contig552.g237.t1, contig385.g9.t1	Dr03220
OG0000959	contig685.g24.t1, contig677.g51.t1	Dr25512, Dr25594, Dr07388, Dr07389, Dr07390, Dr07391
OG0000959	contig677.g41.t1	Dr10725, Dr10726, Dr07385
OG0000961	contig691.g155.t1	Dr11772
OG0000961	contig705.g1248.t1	Dr06091
OG0000961	contig572.g159.t1, contig175.g6.t1	Dr05627
OG0000963	contig570.g20.t1	Dr08557
OG0000963	contig805.g81.t1, contig764.g240.t1	Dr10087
OG0000963	contig227.g2.t1, contig222.g443.t1, contig572.g271.t1	Dr05571
OG0000964	contig764.g1027.t1, contig266.g10.t1	Dr13134
OG0000964	contig206.g95.t1	Dr05638
OG0000967	contig806.g25.t1	Dr03277
OG0000967	contig806.g26.t1, contig552.g281.t1	Dr03274, Dr03271
OG0000969	contig691.g282.t1	Dr08632
OG0000969	contig570.g136.t1, contig570.g133.t1, contig570.g132.t1	Dr10800, Dr08633
OG0000970	contig95.g235.t1	Dr00946
OG0000970	contig557.g750.t1	Dr10714, Dr15560, Dr00099, Dr12182, Dr04496, Dr12006, Dr04497, Dr15795, Dr21280, Dr06645, Dr13395, Dr12513, Dr02504, Dr18409, Dr00752, Dr18388, Dr03911
OG0000970	contig60.g55.t1, contig73.g7.t1, contig60.g55.t2, contig73.g7.t2	Dr19533, Dr06572
OG0000971	contig236.g16.t1, contig222.g769.t1, contig207.g323.t1, contig89.g976.t1, contig107.g188.t1, contig55.g60.t1, contig549.g1144.t1, contig156.g181.t1, contig435.g264.t1, contig852.g62.t1, contig546.g1985.t1, contig557.g26.t1, contig289.g40.t1, contig419.g58.t1, contig2.g271.t1, contig546.g2133.t1, contig347.g60.t1, contig330.g723.t1, contig557.g44.t1, contig156.g190.t1, contig231.g98.t1, contig222.…	Dr24272
OG0000985	contig570.g62.t1, contig711.g8.t1, contig559.g161.t1	Dr21056
OG0000987	contig796.g7.t1, contig795.g8.t1, contig330.g33.t1	Dr21004
OG0000987	contig795.g7.t1, contig796.g6.t1, contig330.g32.t1	Dr21003
OG0000988	contig8.g5.t1, contig1.g196.t1	Dr00645
OG0000988	contig267.g297.t1	Dr10605
OG0000988	contig595.g76.t1	Dr06031
OG0000989	contig95.g685.t1	Dr17060
OG0000989	contig691.g560.t1	Dr05347
OG0000990	contig920.g172.t1	Dr02400
OG0000992	contig764.g762.t1	Dr17187
OG0000992	contig570.g50.t1	Dr08575
OG0000993	contig867.g4.t1, contig866.g8.t1, contig588.g9.t1, contig587.g29.t1	Dr17307
OG0000993	contig427.g44.t1	Dr12987
OG0000994	contig294.g379.t1, contig782.g16.t1	Dr02594
OG0000994	contig453.g3.t1, contig588.g263.t1	Dr05745, Dr07965
OG0000995	contig629.g34.t1, contig544.g2041.t1	Dr10849
OG0000995	contig421.g391.t1	Dr16018
OG0000996	contig330.g167.t1, contig794.g7.t1, contig793.g6.t1, contig330.g155.t1	Dr15006, Dr22124, Dr15005, Dr15891, Dr15890, Dr15886, Dr22125, Dr15889
OG0000997	contig2.g845.t1	Dr00371
OG0000997	contig88.g38.t1, contig558.g93.t1	Dr08512
OG0000998	contig678.g393.t1	Dr04042
OG0000998	contig691.g1032.t1, contig191.g247.t1, contig691.g1030.t1	Dr22724
OG0000998	contig544.g1045.t1, contig544.g1040.t1	Dr13718, Dr25417
OG0000998	contig544.g1036.t1	Dr19472
OG0000999	contig558.g1944.t1	Dr07025
OG0000999	contig199.g236.t1, contig210.g38.t1	Dr12323
OG0001000	contig588.g107.t1, contig588.g108.t1	Dr13522
OG0001000	contig560.g245.t1, contig254.g15.t1	Dr14490, Dr14491
OG0001000	contig254.g14.t1, contig560.g246.t1	Dr14489
OG0001001	contig421.g413.t1, contig922.g11.t1	Dr16033
OG0001002	contig764.g491.t1	Dr10238
OG0001002	contig390.g31.t1	Dr15448, Dr19790
OG0001003	contig3.g193.t1	Dr02251
OG0001003	contig494.g10.t1, contig565.g214.t1	Dr14807
OG0001004	contig756.g8.t1, contig119.g74.t1	Dr10978
OG0001004	contig3.g231.t1, contig396.g4.t1	Dr01169, Dr02235
OG0001005	contig557.g900.t1, contig667.g19.t1	Dr01404
OG0001005	contig557.g901.t1, contig667.g18.t1	Dr01405
OG0001006	contig204.g19.t1, contig199.g922.t1	Dr00133
OG0001006	contig93.g215.t1, contig558.g698.t1	Dr07110
OG0001006	contig567.g65.t1	Dr07971
OG0001007	contig705.g1148.t1	Dr17551
OG0001008	contig487.g16.t1, contig541.g25.t1, contig542.g11.t1	Dr11591
OG0001009	contig549.g76.t1, contig415.g7.t1	Dr16135
OG0001009	contig595.g23.t1	Dr17484
OG0001010	contig546.g2854.t1, contig634.g15.t1	Dr09024
OG0001010	contig364.g626.t1, contig94.g316.t1	Dr00006
OG0001010	contig553.g72.t1	Dr03473
OG0001011	contig549.g325.t1, contig836.g33.t1	Dr04745
OG0001012	contig546.g3168.t1	Dr07202
OG0001012	contig181.g2.t1, contig705.g1191.t1	Dr21650
OG0001013	contig542.g41.t1	Dr11616
OG0001013	contig353.g14.t1, contig580.g59.t1	Dr03791
OG0001013	contig3.g359.t1	Dr02183
OG0001014	contig390.g506.t1, contig764.g688.t1	Dr04252
OG0001015	contig559.g102.t1, contig199.g62.t1	Dr15646
OG0001016	contig294.g360.t1, contig321.g12.t1	Dr02600
OG0001016	contig694.g2.t1, contig691.g177.t1, contig693.g2.t1	Dr11750
OG0001017	contig570.g44.t1, contig691.g170.t1, contig694.g8.t1, contig693.g9.t1	Dr11758
OG0001017	contig750.g83.t1	Dr21942, Dr15782
OG0001018	contig418.g232.t1	Dr16577
OG0001018	contig384.g4.t1, contig552.g460.t1	Dr03403
OG0001019	contig705.g1403.t1	Dr14206
OG0001019	contig624.g8.t1, contig546.g3302.t1	Dr09492
OG0001020	contig580.g124.t1	Dr07353
OG0001020	contig351.g11.t1	Dr07355
OG0001020	contig280.g21.t1, contig580.g184.t1	Dr07301
OG0001021	contig916.g21.t1, contig206.g72.t1	Dr05656
OG0001021	contig206.g69.t1, contig916.g25.t1	Dr05658
OG0001022	contig848.g16.t1, contig849.g15.t1, contig421.g611.t1	Dr20100
OG0001022	contig492.g20.t1	Dr14090
OG0001023	contig415.g16.t1, contig549.g63.t1	Dr16141
OG0001024	contig222.g659.t1, contig230.g14.t1	Dr13077
OG0001025	contig119.g1920.t1	Dr26103
OG0001026	contig546.g561.t1	Dr06377
OG0001026	contig222.g1500.t1	Dr10347
OG0001027	contig397.g5.t1	Dr15444
OG0001027	contig533.g17.t1, contig557.g1175.t1	Dr19798
OG0001028	contig35.g1.t1, contig546.g2937.t1	Dr08971
OG0001028	contig571.g12.t1, contig712.g13.t1	Dr13767
OG0001028	contig222.g191.t1	Dr13253
OG0001029	contig907.g2.t1, contig522.g57.t1, contig906.g2.t1	Dr02946
OG0001029	contig804.g7.t1, contig803.g19.t1, contig764.g100.t1	Dr15078
OG0001030	contig764.g602.t1	Dr04217
OG0001030	contig390.g553.t1	Dr09395
OG0001031	contig95.g282.t1, contig324.g41.t1	Dr01647, Dr01648
OG0001031	contig2.g198.t1, contig585.g667.t1	Dr10760
OG0001032	contig558.g206.t1, contig650.g14.t1	Dr15004
OG0001032	contig558.g203.t1, contig650.g17.t2, contig650.g17.t1	Dr15003
OG0001032	contig557.g932.t1, contig64.g3.t1	Dr01429
OG0001032	contig390.g592.t1	Dr09418
OG0001033	contig920.g179.t1	Dr02405
OG0001034	contig546.g2780.t1, contig38.g3.t1	Dr19299, Dr19297
OG0001035	contig549.g54.t1, contig549.g54.t2	Dr16152
OG0001035	contig222.g22.t1, contig730.g17.t1, contig496.g23.t1	Dr13847
OG0001036	contig222.g1103.t1	Dr13072
OG0001037	contig558.g1931.t1, contig101.g18.t1	Dr07040, Dr12314
OG0001038	contig421.g82.t1, contig847.g12.t1	Dr07795
OG0001038	contig505.g20.t1	Dr05881
OG0001039	contig457.g351.t1	Dr01910
OG0001039	contig896.g125.t1	Dr14364, Dr16396
OG0001040	contig678.g479.t1	Dr09774
OG0001040	contig580.g140.t1	Dr07338
OG0001041	contig418.g159.t1	Dr20570
OG0001041	contig89.g2030.t1, contig553.g94.t1	Dr03484
OG0001041	contig109.g37.t1	Dr11135, Dr10327
OG0001042	contig546.g286.t1	Dr06171
OG0001042	contig764.g976.t1, contig265.g22.t1	Dr13171
OG0001042	contig830.g17.t1, contig391.g3.t1	Dr09445
OG0001043	contig35.g7.t1, contig678.g276.t1, contig760.g21.t1, contig390.g100.t1, contig763.g2.t1, contig705.g576.t1, contig627.g135.t1, contig66.g28.t1, contig557.g1216.t1	Dr08975
OG0001044	contig222.g1671.t1, contig390.g360.t1	Dr09246
OG0001044	contig554.g19.t1	Dr06905
OG0001045	contig580.g215.t1, contig678.g303.t1, contig544.g1892.t1	Dr18954
OG0001046	contig565.g196.t1	Dr10472
OG0001047	contig764.g432.t1, contig443.g21.t1, contig569.g517.t1	Dr15122
OG0001047	contig544.g105.t1	Dr03952, Dr07771
OG0001048	contig571.g1.t1, contig570.g602.t1, contig712.g1.t1, contig571.g2.t1, contig570.g603.t1, contig712.g2.t1	Dr13772, Dr13773
OG0001048	contig2.g680.t1, contig621.g14.t1	Dr00486, Dr00293
OG0001048	contig95.g674.t1	Dr17067
OG0001049	contig552.g140.t1	Dr03154, Dr03156
OG0001050	contig544.g2155.t1	Dr10915
OG0001051	contig552.g449.t1	Dr03398
OG0001052	contig868.g48.t1, contig588.g39.t1	Dr17333
OG0001052	contig483.g47.t1, contig552.g335.t1	Dr25695, Dr03314, Dr03311, Dr03313, Dr03312
OG0001053	contig557.g1057.t1, contig72.g4.t1, contig518.g11.t1, contig390.g120.t1	Dr15493
OG0001054	contig95.g546.t1	Dr12524
OG0001054	contig134.g18.t1, contig119.g1464.t1	Dr16725
OG0001055	contig616.g21.t1, contig2.g597.t1	Dr00522
OG0001057	contig199.g1298.t1	Dr09187
OG0001057	contig692.g6.t1, contig564.g78.t1	Dr05148, Dr05832
OG0001057	contig380.g2.t1, contig3.g92.t1	Dr05508, Dr02322
OG0001058	contig565.g230.t1, contig494.g25.t1	Dr14800
OG0001058	contig3.g213.t1	Dr02247
OG0001059	contig750.g143.t1	Dr18723
OG0001059	contig705.g1357.t1	Dr14239
OG0001059	contig624.g16.t1, contig546.g3293.t1	Dr09485
OG0001060	contig333.g9.t1, contig705.g853.t1	Dr07619
OG0001060	contig805.g34.t1, contig764.g287.t1	Dr14085, Dr14084
OG0001061	contig1.g190.t1, contig8.g12.t1	Dr00637, Dr00639
OG0001062	contig557.g867.t1	Dr01383
OG0001063	contig549.g211.t1	Dr07850
OG0001063	contig764.g720.t1	Dr17214
OG0001063	contig546.g327.t1	Dr06209
OG0001065	contig89.g2106.t1	Dr24893
OG0001065	contig267.g589.t1, contig369.g69.t1	Dr12165
OG0001066	contig119.g1661.t1, contig463.g30.t1	Dr17398
OG0001067	contig562.g609.t1	Dr13655, Dr13644, Dr13646, Dr13652, Dr13651, Dr20006
OG0001067	contig678.g76.t1, contig678.g73.t1, contig130.g29.t1	Dr07450
OG0001068	contig920.g49.t1, contig524.g25.t1	Dr18156
OG0001068	contig42.g9.t1, contig627.g93.t1	Dr19437
OG0001069	contig370.g36.t1, contig764.g929.t1	Dr13190
OG0001070	contig437.g10.t1, contig418.g460.t1, contig587.g13.t1, contig455.g13.t1	Dr17290
OG0001070	contig890.g14.t1, contig562.g617.t1	Dr13664
OG0001071	contig570.g494.t1	Dr11246
OG0001071	contig678.g567.t1	Dr09828
OG0001072	contig806.g23.t1, contig552.g284.t1	Dr21896, Dr03279
OG0001072	contig866.g9.t1, contig867.g5.t1, contig588.g10.t1	Dr17308
OG0001081	contig95.g774.t1	Dr19740
OG0001081	contig95.g770.t1	Dr24128
OG0001081	contig2.g889.t1	Dr19739
OG0001081	contig95.g801.t1, contig773.g26.t1, contig95.g800.t1	Dr19738, Dr25457, Dr19737
OG0001081	contig95.g775.t1	Dr19735, Dr19741
OG0001082	contig206.g305.t1	Dr19282, Dr21700, Dr25883, Dr23034, Dr06142, Dr17901, Dr20671, Dr21716, Dr23303, Dr22301, Dr25885, Dr22145, Dr22558, Dr07146, Dr21442, Dr16777, Dr23561, Dr20495, Dr25546, Dr00248, Dr20500, Dr24829, Dr22198, Dr23395
OG0001083	contig704.g157.t1, contig791.g37.t1	Dr19900, Dr25138, Dr19901, Dr19902, Dr13727, Dr24115, Dr17742, Dr25121, Dr24955, Dr16046, Dr16051, Dr16055, Dr16048, Dr16052, Dr16053, Dr15362, Dr05353, Dr16056, Dr16050, Dr07145, Dr17220
OG0001084	contig544.g910.t1, contig200.g342.t1, contig728.g715.t1, contig549.g473.t1, contig4.g46.t1, contig1.g936.t1, contig728.g557.t1, contig207.g719.t1, contig156.g350.t1, contig28.g93.t1, contig558.g1518.t1, contig789.g161.t1, contig200.g175.t1, contig435.g211.t1, contig569.g170.t1, contig547.g317.t1, contig560.g1067.t1, contig546.g2183.t1, contig83.g26.t1, contig544.g400.t1, contig547.g269.t1, contig…	Dr12141
OG0001099	contig764.g1128.t1, contig913.g58.t1	Dr16310, Dr12215
OG0001101	contig570.g113.t1	Dr08623
OG0001102	contig199.g1429.t1	Dr19898
OG0001102	contig629.g7.t1, contig628.g17.t1, contig544.g2011.t1	Dr10830
OG0001103	contig89.g1868.t1, contig666.g70.t1, contig112.g3.t1	Dr08415
OG0001103	contig620.g3.t1, contig619.g6.t1, contig1.g653.t1	Dr00914
OG0001103	contig112.g2.t1, contig666.g69.t1, contig89.g1869.t1	Dr08416
OG0001104	contig816.g52.t1, contig553.g20.t1	Dr03436
OG0001104	contig666.g32.t1, contig89.g1903.t1	Dr08434
OG0001105	contig546.g2944.t1	Dr08966
OG0001105	contig189.g24.t1, contig705.g1089.t1	Dr17601
OG0001105	contig705.g1090.t1, contig189.g23.t1, contig705.g1083.t1	Dr17600
OG0001106	contig95.g797.t1	Dr14459
OG0001106	contig191.g640.t1, contig691.g1562.t1	Dr04704
OG0001106	contig920.g74.t1	Dr18172
OG0001107	contig265.g5.t1, contig370.g2.t1	Dr13179
OG0001108	contig199.g1448.t1	Dr12828
OG0001108	contig421.g397.t1	Dr16021
OG0001108	contig199.g1449.t1	Dr12827
OG0001109	contig199.g1279.t1, contig421.g197.t1	Dr11989
OG0001109	contig3.g103.t1, contig380.g14.t1	Dr02315
OG0001110	contig95.g699.t1	Dr05366, Dr17047
OG0001110	contig2.g706.t1, contig611.g5.t1	Dr00464
OG0001111	contig678.g707.t1, contig893.g10.t1, contig705.g69.t1	Dr18975
OG0001111	contig294.g167.t1	Dr16855
OG0001112	contig630.g23.t1, contig498.g2.t1, contig920.g166.t1	Dr05820
OG0001113	contig750.g6.t1	Dr08770, Dr08769
OG0001113	contig750.g5.t1	Dr08771
OG0001113	contig492.g11.t1, contig89.g2207.t1, contig492.g12.t1, contig89.g2206.t1	Dr08721
OG0001114	contig897.g20.t1, contig898.g13.t1	Dr16357
OG0001114	contig896.g53.t1	Dr20327
OG0001115	contig522.g88.t1	Dr02967
OG0001115	contig419.g3.t1	Dr05521, Dr13588
OG0001116	contig294.g1113.t1, contig294.g1117.t1, contig302.g91.t1	Dr18391, Dr02538, Dr20879
OG0001117	contig294.g67.t1	Dr16956
OG0001117	contig551.g36.t1, contig643.g3.t1, contig552.g5.t1	Dr03070
OG0001118	contig572.g84.t1	Dr15407
OG0001118	contig1.g250.t1	Dr00690
OG0001120	contig1.g729.t1	Dr00952
OG0001120	contig89.g1943.t1	Dr11201, Dr11200, Dr11202
OG0001121	contig3.g466.t1, contig395.g22.t1	Dr01678, Dr21293, Dr02111
OG0001122	contig119.g1767.t1	Dr15224, Dr15222, Dr15223, Dr15221
OG0001123	contig764.g546.t1	Dr04174
OG0001123	contig546.g811.t1	Dr20413
OG0001124	contig691.g410.t1, contig150.g58.t1	Dr05275
OG0001124	contig95.g575.t1	Dr12544
OG0001125	contig222.g658.t1, contig230.g13.t1	Dr13076
OG0001125	contig705.g1456.t1, contig546.g3375.t1, contig27.g25.t1	Dr22345, Dr24199
OG0001126	contig31.g12.t1, contig546.g2993.t1	Dr08926
OG0001126	contig709.g27.t1, contig705.g1162.t1	Dr17542
OG0001127	contig627.g97.t1, contig42.g5.t1, contig199.g1671.t1	Dr12692
OG0001128	contig682.g2.t1, contig683.g7.t1, contig678.g413.t1	Dr09716
OG0001128	contig678.g199.t1, contig680.g10.t1	Dr07488
OG0001129	contig477.g35.t1, contig559.g16.t1	Dr04401
OG0001129	contig565.g108.t1	Dr00998, Dr02017, Dr04437, Dr16628
OG0001130	contig678.g403.t1	Dr04032
OG0001131	contig750.g76.t1	Dr08718
OG0001131	contig693.g10.t1, contig694.g9.t1, contig691.g168.t1	Dr11759
OG0001132	contig546.g594.t1	Dr06400
OG0001132	contig65.g2.t1, contig557.g799.t1, contig73.g48.t1	Dr01341
OG0001133	contig892.g5.t1	Dr20986, Dr10390, Dr13415
OG0001133	contig294.g417.t1, contig781.g8.t1	Dr02581
OG0001134	contig764.g23.t1, contig371.g26.t1	Dr19158
OG0001134	contig418.g11.t1	Dr02999
OG0001135	contig552.g157.t1, contig241.g55.t1, contig560.g530.t1, contig560.g531.t1	Dr19382
OG0001136	contig557.g937.t1, contig64.g7.t1, contig557.g936.t1, contig557.g944.t1, contig64.g11.t1, contig64.g8.t1	Dr26098
OG0001136	contig546.g684.t1, contig285.g23.t1	Dr01433
OG0001137	contig3.g556.t1, contig387.g3.t1	Dr02041
OG0001137	contig565.g139.t1	Dr05327, Dr05151, Dr10514
OG0001138	contig286.g7.t1, contig545.g12.t1, contig546.g9.t1	Dr09940
OG0001138	contig545.g18.t1, contig546.g16.t1, contig286.g6.t1	Dr11536, Dr09941
OG0001139	contig558.g368.t1, contig655.g4.t1	Dr07150
OG0001139	contig199.g1060.t1, contig213.g11.t1	Dr09061
OG0001140	contig184.g10.t1, contig554.g176.t1, contig554.g177.t1, contig184.g9.t1	Dr04985, Dr04986
OG0001140	contig554.g173.t1, contig184.g11.t1	Dr04984
OG0001141	contig199.g37.t1	Dr04575, Dr15626
OG0001141	contig206.g22.t1, contig764.g958.t1, contig370.g16.t1	Dr13181
OG0001142	contig512.g147.t1, contig888.g79.t2, contig530.g16.t1, contig924.g8.t1, contig888.g45.t1, contig888.g79.t1, contig924.g17.t1, contig558.g1375.t1, contig200.g36.t1	Dr25390
OG0001143	contig678.g236.t1	Dr10115
OG0001143	contig544.g1726.t1	Dr12402
OG0001144	contig862.g33.t1, contig864.g11.t1, contig863.g16.t1, contig589.g14.t1	Dr05718
OG0001144	contig726.g8.t1, contig727.g5.t1	Dr17718, Dr15778
OG0001144	contig199.g1253.t1	Dr09162
OG0001145	contig560.g73.t1	Dr14913
OG0001145	contig587.g11.t1	Dr13003, Dr17287
OG0001146	contig546.g2984.t1	Dr08933
OG0001146	contig705.g1152.t1	Dr17548
OG0001146	contig639.g12.t1, contig640.g12.t1, contig544.g1705.t1	Dr12380
OG0001147	contig234.g2.t1, contig222.g119.t1	Dr13917
OG0001148	contig279.g32.t1, contig546.g458.t1	Dr06308
OG0001148	contig390.g237.t1	Dr16223
OG0001148	contig224.g21.t1, contig222.g1345.t1	Dr13719
OG0001149	contig442.g6.t1, contig421.g524.t1, contig199.g1585.t1	Dr13046
OG0001150	contig3.g418.t1	Dr02139
OG0001150	contig546.g221.t1	Dr15274
OG0001151	contig586.g2.t1	Dr17680, Dr17245
OG0001151	contig711.g18.t1	Dr08587
OG0001153	contig801.g59.t1, contig94.g255.t1	Dr00025
OG0001154	contig222.g684.t1, contig235.g12.t1	Dr13095
OG0001154	contig544.g2888.t1	Dr05465
OG0001155	contig330.g40.t1, contig795.g18.t1, contig796.g18.t1	Dr21531, Dr15851, Dr15943, Dr25956, Dr22334, Dr04069, Dr21019, Dr21534, Dr21014, Dr25957, Dr21020, Dr15945, Dr15846, Dr21012
OG0001157	contig546.g113.t1, contig772.g9.t1	Dr09995
OG0001158	contig764.g930.t1	Dr05119, Dr00538, Dr22648, Dr14990, Dr21332, Dr15166, Dr25982, Dr26160, Dr03745, Dr12852, Dr15864, Dr12241, Dr12117, Dr01104
OG0001160	contig206.g128.t1	Dr08183
OG0001160	contig818.g6.t1, contig390.g301.t1	Dr25362
OG0001160	contig554.g109.t1, contig714.g27.t1, contig715.g8.t1	Dr06955
OG0001161	contig752.g29.t1, contig750.g58.t1	Dr08737
OG0001161	contig702.g17.t1, contig691.g301.t1	Dr17106
OG0001162	contig1.g298.t1	Dr00705
OG0001163	contig691.g412.t1, contig150.g60.t1	Dr05276
OG0001163	contig691.g200.t1	Dr11733
OG0001164	contig522.g86.t1	Dr02965
OG0001165	contig539.g10.t1, contig418.g170.t1	Dr17634
OG0001165	contig512.g121.t1	Dr08330
OG0001166	contig222.g314.t1	Dr13340
OG0001167	contig95.g945.t1	Dr14377
OG0001167	contig119.g121.t1	Dr10956
OG0001167	contig870.g19.t1, contig457.g339.t1	Dr01898
OG0001168	contig109.g26.t1, contig89.g2022.t1	Dr11140
OG0001168	contig553.g87.t1	Dr03478
OG0001169	contig390.g171.t1	Dr01469, Dr15531
OG0001170	contig747.g27.t1, contig678.g625.t1, contig328.g24.t1, contig704.g40.t1	Dr08198
OG0001171	contig421.g458.t1, contig199.g1523.t1	Dr12776
OG0001172	contig390.g403.t1	Dr04691, Dr04694, Dr04693, Dr24198, Dr04692
OG0001172	contig512.g115.t1	Dr25606
OG0001172	contig539.g3.t1	Dr17637
OG0001172	contig512.g113.t1	Dr25605
OG0001173	contig1.g273.t1, contig1.g275.t1	Dr00693
OG0001174	contig119.g474.t1	Dr02649
OG0001175	contig546.g2535.t1, contig77.g2.t1	Dr08031
OG0001175	contig222.g92.t1	Dr13894
OG0001176	contig570.g351.t1, contig174.g5.t1	Dr11360
OG0001176	contig691.g710.t1	Dr05392
OG0001176	contig153.g7.t1	Dr17030
OG0001177	contig64.g14.t1	Dr01434
OG0001177	contig390.g588.t1	Dr09413
OG0001177	contig378.g20.t1	Dr04228
OG0001178	contig554.g403.t1	Dr05153
OG0001178	contig287.g28.t1, contig546.g361.t1	Dr06236
OG0001179	contig810.g1.t1, contig3.g61.t1, contig811.g1.t1, contig564.g22.t1, contig146.g48.t1	Dr05858
OG0001184	contig364.g627.t1, contig94.g315.t1	Dr00007, Dr00016
OG0001185	contig89.g1862.t1, contig112.g10.t1	Dr08409, Dr25275, Dr08402, Dr07125, Dr08411
OG0001185	contig666.g55.t1, contig89.g1884.t1	Dr08403
OG0001185	contig115.g1.t1, contig89.g1732.t1	Dr01039, Dr01041, Dr01040, Dr01037
OG0001187	contig832.g42.t1, contig895.g10.t1, contig481.g22.t1, contig404.g103.t1, contig275.g228.t1, contig2.g847.t1, contig627.g6.t1, contig764.g1201.t1, contig270.g4.t1, contig96.g32.t1, contig544.g2173.t1, contig95.g537.t1, contig95.g769.t1, contig554.g429.t1, contig1.g1514.t1, contig2.g560.t1, contig14.g24.t1, contig227.g62.t1, contig544.g29.t1, contig95.g93.t1, contig301.g21.t1	Dr02751, Dr08184
OG0001190	contig1.g126.t1	Dr16520
OG0001190	contig278.g27.t1, contig267.g210.t1	Dr10531
OG0001192	contig564.g414.t1, contig2.g588.t1, contig562.g580.t1, contig544.g2858.t1, contig794.g32.t1, contig49.g16.t1	Dr07019, Dr00584, Dr15111
OG0001192	contig787.g39.t1, contig154.g3.t1, contig557.g405.t1, contig207.g49.t1, contig549.g1408.t1, contig562.g143.t1, contig119.g955.t1, contig728.g395.t1, contig222.g1502.t1, contig133.g41.t1, contig648.g9.t1, contig119.g772.t1, contig686.g56.t1, contig94.g339.t1	Dr10541
OG0001206	contig913.g17.t1	Dr19893
OG0001207	contig567.g341.t1	Dr00239
OG0001207	contig544.g46.t1, contig41.g25.t1	Dr18620
OG0001208	contig267.g293.t1	Dr10601
OG0001208	contig390.g338.t1	Dr16317
OG0001208	contig549.g105.t1, contig905.g23.t1	Dr16106
OG0001209	contig678.g405.t1	Dr12425, Dr04031
OG0001210	contig558.g1939.t1	Dr07031
OG0001210	contig210.g36.t1, contig199.g234.t1	Dr12320
OG0001212	contig544.g2036.t1, contig629.g29.t1	Dr10846
OG0001212	contig279.g8.t1	Dr06326
OG0001212	contig390.g225.t1	Dr16213
OG0001213	contig549.g209.t1	Dr22650
OG0001213	contig546.g1501.t1	Dr08080
OG0001213	contig557.g1154.t1, contig646.g45.t1	Dr19780
OG0001213	contig557.g1208.t1, contig66.g21.t1	Dr23052
OG0001214	contig389.g9.t1	Dr03252
OG0001214	contig418.g481.t1	Dr12994
OG0001215	contig119.g1260.t1, contig128.g81.t1	Dr10255
OG0001216	contig119.g292.t1, contig755.g17.t1	Dr02804
OG0001216	contig877.g24.t1, contig457.g192.t1	Dr01769
OG0001217	contig843.g8.t1, contig844.g7.t1, contig421.g211.t1	Dr11981, Dr03935
OG0001218	contig95.g755.t1, contig191.g73.t1, contig691.g790.t1	Dr17007
OG0001218	contig131.g7.t1, contig678.g490.t1	Dr09787
OG0001220	contig898.g25.t1, contig896.g62.t1, contig897.g28.t1, contig898.g21.t1, contig896.g58.t1, contig898.g17.t1, contig897.g24.t1, contig896.g57.t1	Dr16361, Dr16362
OG0001221	contig666.g19.t1, contig89.g1907.t1	Dr08441
OG0001221	contig878.g50.t1, contig206.g158.t1	Dr08173
OG0001222	contig397.g28.t1	Dr23048
OG0001224	contig3.g396.t1	Dr02152
OG0001224	contig527.g18.t1	Dr15151
OG0001226	contig109.g7.t1, contig89.g2004.t1	Dr11158
OG0001226	contig4.g7.t1, contig1.g884.t1	Dr17767
OG0001228	contig705.g270.t1	Dr04315
OG0001229	contig553.g216.t1	Dr03577
OG0001229	contig546.g284.t1	Dr06169
OG0001230	contig95.g471.t1	Dr06487
OG0001230	contig691.g1906.t1	Dr18412, Dr15320
OG0001230	contig421.g623.t1, contig433.g6.t1	Dr05513, Dr20086
OG0001231	contig552.g379.t1, contig483.g18.t1	Dr03343
OG0001231	contig560.g197.t1	Dr14533
OG0001232	contig3.g135.t1	Dr02294
OG0001232	contig89.g2324.t1	Dr07126, Dr04343
OG0001232	contig553.g303.t1	Dr03627
OG0001233	contig691.g718.t1	Dr05400
OG0001233	contig95.g730.t1, contig300.g10.t1	Dr17028
OG0001234	contig678.g87.t1, contig294.g146.t1	Dr16879
OG0001235	contig585.g610.t1, contig412.g37.t1, contig585.g609.t1	Dr10736
OG0001236	contig557.g962.t1, contig69.g17.t1	Dr14889
OG0001237	contig457.g238.t1, contig459.g18.t1	Dr01808
OG0001238	contig878.g17.t1, contig206.g134.t1	Dr08176
OG0001238	contig199.g437.t1, contig200.g140.t1	Dr00172, Dr00168
OG0001238	contig199.g448.t1, contig200.g146.t1	Dr00174
OG0001239	contig591.g13.t1	Dr23354
OG0001239	contig591.g11.t1	Dr23353
OG0001240	contig691.g695.t1, contig153.g31.t1	Dr05385
OG0001240	contig95.g714.t1, contig300.g20.t1	Dr17035
OG0001241	contig545.g4.t1, contig286.g15.t1, contig678.g744.t1	Dr09933
OG0001243	contig549.g99.t1	Dr16113, Dr06038
OG0001243	contig1.g195.t1, contig8.g6.t1	Dr00644
OG0001244	contig208.g26.t1, contig199.g199.t1	Dr12286
OG0001245	contig521.g2.t1, contig199.g1538.t1	Dr12766
OG0001245	contig421.g477.t1	Dr21262
OG0001246	contig540.g5.t1	Dr23173
OG0001247	contig89.g1920.t1, contig666.g6.t1	Dr08453
OG0001248	contig557.g929.t1, contig546.g673.t1, contig285.g32.t1	Dr01605
OG0001249	contig894.g22.t1, contig565.g83.t1	Dr16642
OG0001249	contig3.g614.t1	Dr01998
OG0001250	contig896.g159.t1	Dr16415
OG0001250	contig457.g375.t1, contig458.g9.t1	Dr01945
OG0001251	contig546.g3059.t1, contig24.g20.t1	Dr08884
OG0001251	contig560.g156.t1	Dr14564
OG0001251	contig552.g323.t1, contig483.g58.t1	Dr03303
OG0001252	contig678.g37.t1	Dr07425
OG0001253	contig627.g65.t1, contig42.g34.t1	Dr19421
OG0001253	contig920.g73.t1	Dr18171
OG0001254	contig554.g96.t1, contig544.g2626.t1	Dr05436
OG0001254	contig554.g102.t1, contig715.g16.t1, contig554.g101.t1, contig554.g100.t1, contig554.g97.t1	Dr06946, Dr20984
OG0001255	contig512.g44.t1	Dr19208
OG0001255	contig400.g11.t1, contig2.g992.t1	Dr00312
OG0001255	contig678.g456.t1, contig127.g10.t1	Dr09753
OG0001256	contig119.g1953.t1	Dr14675
OG0001256	contig564.g1535.t1, contig267.g39.t1, contig281.g16.t1	Dr20787
OG0001257	contig585.g527.t1, contig546.g736.t1, contig546.g888.t1, contig207.g806.t1, contig94.g166.t2, contig405.g38.t1, contig106.g52.t1, contig94.g166.t1, contig794.g21.t1, contig207.g805.t1, contig330.g142.t1, contig562.g288.t1, contig546.g737.t1, contig585.g526.t1, contig328.g35.t1, contig704.g31.t1, contig765.g51.t1, contig542.g46.t1, contig544.g1471.t1, contig705.g231.t1	Dr11117
OG0001258	contig857.g37.t1, contig857.g35.t1, contig421.g560.t1	Dr20138
OG0001258	contig199.g1613.t1	Dr12727
OG0001259	contig2.g761.t1	Dr00434
OG0001259	contig570.g151.t1	Dr08644
OG0001259	contig94.g828.t1, contig364.g195.t1	Dr12252
OG0001260	contig3.g389.t1, contig426.g32.t1, contig569.g693.t1	Dr15136
OG0001261	contig923.g11.t1, contig512.g55.t1	Dr19215
OG0001261	contig418.g97.t1	Dr03049
OG0001262	contig666.g43.t1, contig89.g1892.t1	Dr08430
OG0001262	contig557.g1080.t1	Dr01528
OG0001263	contig222.g467.t1, contig227.g30.t1, contig705.g1333.t1, contig546.g3214.t1, contig622.g3.t1	Dr07233
OG0001264	contig251.g25.t1, contig560.g213.t1, contig415.g2.t1, contig549.g81.t1	Dr16133
OG0001265	contig560.g127.t1	Dr21519, Dr10474
OG0001265	contig552.g308.t1	Dr03293
OG0001265	contig643.g85.t1, contig552.g65.t1	Dr03112
OG0001266	contig293.g14.t1	Dr15249, Dr15246
OG0001266	contig546.g252.t1	Dr25129
OG0001267	contig89.g1942.t1	Dr11203
OG0001268	contig595.g74.t1	Dr06033
OG0001268	contig8.g9.t1, contig1.g193.t1	Dr00642
OG0001268	contig267.g301.t1	Dr10608
OG0001269	contig2.g947.t1	Dr00327
OG0001269	contig267.g288.t1	Dr10596
OG0001270	contig678.g422.t1, contig682.g10.t1, contig1.g285.t1	Dr00698
OG0001270	contig680.g13.t1, contig678.g195.t1	Dr07487
OG0001271	contig496.g18.t1, contig896.g145.t1	Dr16408
OG0001271	contig119.g55.t1	Dr10988
OG0001271	contig119.g56.t1, contig757.g26.t1, contig757.g28.t1	Dr10723
OG0001272	contig546.g147.t1	Dr10029, Dr10030
OG0001272	contig94.g169.t1	Dr08848, Dr00047, Dr11998, Dr00015
OG0001273	contig553.g104.t1, contig485.g31.t1	Dr03493
OG0001273	contig110.g11.t1, contig89.g2055.t1	Dr11127
OG0001274	contig267.g152.t1	Dr16177, Dr17455, Dr04325
OG0001274	contig760.g181.t1	Dr08214
OG0001275	contig421.g553.t1, contig857.g40.t1, contig199.g1604.t1, contig544.g2152.t1	Dr10913
OG0001276	contig2.g781.t1, contig604.g39.t1	Dr00419
OG0001277	contig321.g22.t1, contig294.g345.t1	Dr00955
OG0001277	contig588.g242.t1, contig453.g19.t1, contig456.g1.t1	Dr17422
OG0001278	contig207.g25.t1, contig218.g6.t1	Dr15860
OG0001279	contig806.g18.t1, contig552.g289.t1	Dr00945, Dr03284
OG0001280	contig546.g3315.t1	Dr09583, Dr07808
OG0001281	contig319.g57.t1, contig564.g1166.t1	Dr14852
OG0001281	contig920.g81.t1, contig519.g6.t1	Dr18177
OG0001282	contig446.g30.t1, contig421.g293.t1	Dr20410, Dr05142
OG0001283	contig829.g2.t1, contig390.g614.t1	Dr09431
OG0001283	contig557.g894.t1	Dr01400, Dr01401, Dr01399
OG0001284	contig294.g123.t1	Dr16896
OG0001284	contig544.g1608.t1	Dr06749
OG0001284	contig544.g1606.t1	Dr06748
OG0001285	contig1.g246.t1	Dr00685
OG0001286	contig691.g1947.t1	Dr15338
OG0001286	contig776.g19.t1, contig775.g26.t1, contig95.g855.t1, contig122.g81.t1, contig119.g790.t1, contig686.g67.t1	Dr11027
OG0001287	contig173.g11.t1, contig572.g16.t1	Dr19085
OG0001288	contig567.g259.t1, contig201.g26.t1	Dr04669
OG0001289	contig546.g3048.t1, contig29.g2.t1, contig24.g7.t1	Dr08888
OG0001289	contig572.g213.t1, contig180.g27.t1	Dr05605
OG0001290	contig700.g19.t1	Dr11894
OG0001290	contig764.g81.t1	Dr15776, Dr00055
OG0001292	contig554.g672.t1, contig194.g69.t1	Dr04589
OG0001292	contig920.g227.t1, contig147.g11.t1, contig628.g18.t1, contig629.g8.t1, contig544.g2012.t1	Dr10831
OG0001293	contig920.g234.t1	Dr02433
OG0001293	contig421.g375.t1, contig199.g1418.t1, contig883.g22.t1	Dr19908
OG0001294	contig885.g8.t1, contig884.g10.t1, contig553.g266.t1, contig89.g2284.t1	Dr14020
OG0001295	contig281.g23.t1, contig267.g41.t1	Dr20786
OG0001295	contig900.g6.t1, contig89.g54.t1, contig899.g27.t1	Dr05948
OG0001296	contig728.g788.t1, contig207.g607.t1	Dr13209, Dr17709
OG0001297	contig764.g1046.t1, contig268.g18.t1	Dr13124
OG0001297	contig390.g384.t1	Dr09264
OG0001298	contig387.g22.t1, contig3.g536.t1, contig381.g3.t1	Dr02053
OG0001299	contig1.g74.t1	Dr16485
OG0001299	contig89.g1820.t1	Dr01016, Dr10323
OG0001300	contig222.g426.t1	Dr00071
OG0001300	contig705.g1283.t1	Dr07157, Dr06065
OG0001301	contig267.g183.t1	Dr08013
OG0001302	contig234.g6.t1, contig222.g122.t1	Dr13921
OG0001302	contig546.g3189.t1	Dr07208
OG0001302	contig546.g3191.t1, contig623.g10.t1	Dr07207
OG0001302	contig546.g3187.t1	Dr07209
OG0001305	contig580.g220.t1	Dr18951
OG0001308	contig2.g96.t1, contig108.g322.t1, contig558.g1065.t1, contig330.g3.t1, contig264.g21.t1, contig546.g1113.t1, contig89.g918.t1, contig920.g5.t1, contig764.g1109.t1, contig913.g35.t1, contig330.g878.t1, contig342.g1.t1, contig349.g102.t1, contig326.g37.t1, contig119.g1723.t1, contig542.g195.t1, contig39.g36.t1, contig546.g2419.t1, contig119.g163.t1, contig346.g7.t1, contig705.g925.t1, contig199.g3…	Dr26127
OG0001309	contig207.g280.t1, contig549.g921.t1	Dr16595, Dr23583, Dr23949, Dr22263, Dr23825, Dr24374, Dr06697, Dr22196, Dr09568, Dr23499, Dr24559, Dr14321, Dr20077, Dr18863, Dr23510, Dr22899, Dr24857, Dr21428, Dr21413, Dr23151, Dr20976
OG0001310	contig542.g27.t1, contig552.g488.t1, contig267.g901.t1	Dr02575, Dr09125, Dr23853, Dr06577, Dr06472, Dr19897, Dr00300, Dr11962, Dr09147, Dr25522, Dr18990, Dr18781, Dr08454, Dr12475, Dr19711, Dr01220, Dr24715, Dr25671, Dr03325, Dr04906
OG0001311	contig100.g1.t1, contig95.g203.t1	Dr12067, Dr23982, Dr08374, Dr07612, Dr00176, Dr23279, Dr04078, Dr20896, Dr07138, Dr14929, Dr06634, Dr15915, Dr19768, Dr18797, Dr17716, Dr09234, Dr19339, Dr10318, Dr19675, Dr12027, Dr25327
OG0001312	contig544.g1054.t1, contig522.g14.t1, contig95.g464.t1, contig486.g42.t1, contig544.g2259.t1, contig199.g397.t1, contig544.g2260.t1, contig370.g62.t1, contig764.g891.t1, contig370.g63.t1, contig207.g984.t1, contig569.g341.t1, contig542.g90.t1, contig849.g3.t1, contig425.g44.t1, contig585.g338.t1, contig544.g2641.t1, contig421.g599.t1, contig91.g4.t1, contig89.g225.t1, contig572.g129.t1, contig172…	Dr20978
OG0001313	contig565.g410.t1, contig565.g412.t1, contig565.g408.t1, contig565.g411.t1, contig565.g414.t1, contig565.g415.t1, contig565.g413.t1, contig565.g409.t1, contig565.g417.t1, contig719.g112.t1, contig719.g110.t1, contig565.g407.t1, contig565.g416.t1, contig719.g113.t1, contig719.g117.t1, contig565.g423.t1, contig719.g97.t1, contig565.g395.t1, contig719.g103.t1, contig565.g369.t1, contig719.g87.t1	Dr03987, Dr18215
OG0001314	contig544.g1478.t1, contig728.g719.t1, contig89.g785.t1, contig564.g16.t1, contig9.g30.t1, contig1.g838.t1	Dr14579
OG0001314	contig796.g39.t1, contig330.g61.t1	Dr19874, Dr19876, Dr19141, Dr25107
[truncated: 11,654 more rows]
